# Supplementary material for: The Cdc48 unfoldase prepares well-folded protein substrates for degradation by the 26S proteasome
Source: Commun Biol. 2019 Jan 21;2:29. doi: 10.1038/s42003-019-0283-z (PMC6340886; doi:10.1038/s42003-019-0283-z)
Supplement: Supplementary file 2 — Supplementary Data 1 [file 42003_2019_283_MOESM2_ESM.xlsx]

## Sheet: Fig1A
		K48 GREEN	K48 GREEN TAIL	K48 GREEN TAIL with 26S	K48 GREEN with 26S
	1	100	100	100	100
	2	99.8654	100.253	99.6359	100.015
	3	99.8759	100.362	97.9055	99.8252
	4	99.9222	100.345	97.793	99.9922
	5	99.8872	100.421	97.4981	100.044
	6	100.081	100.217	97.5815	100.03
	7	99.7522	100.449	97.8057	99.8081
	8	100.205	100.563	98.049	99.3803
	9	100.134	100.476	98.2422	99.2666
	10	99.882	100.51	98.5226	99.6664
	11	99.8444	100.633	98.5035	100.012
	12	99.8755	100.528	98.5562	99.8284
	13	100	100.633	98.7813	100
	14	99.7764	100.402	98.3513	99.8588
	15	100.057	100.696	98.814	99.8568
	16	100.071	100.572	98.6517	100.006
	17	99.7549	100.389	98.7031	99.8159
	18	99.7026	100.494	98.3756	100.111
	19	100.068	100.17	98.646	99.9148
	20	99.999	100.674	98.2862	99.9371
	21	100.12	100.412	98.3567	99.9346
	22	99.6979	100.522	98.3254	99.8377
	23	99.9207	100.61	98.2238	100.305
	24	99.7679	100.515	98.0842	99.9292
	25	99.7414	100.481	98.2856	99.835
	26	99.6776	100.57	98.0825	99.8627
	27	99.8989	100.758	98.2701	99.9395
	28	99.6411	100.398	97.9836	99.7528
	29	99.888	100.438	98.0306	99.7655
	30	99.7672	100.631	97.8711	99.7743
	31	99.7887	100.342	97.9486	99.8732
	32	99.8845	100.697	97.7561	99.9268
	33	99.6556	100.377	97.7482	99.6258
	34	99.6621	100.718	97.5891	99.721
	35	99.7592	100.272	97.4787	99.6867
	36	100.019	100.229	97.5341	99.4265
	37	99.4994	100.351	97.5133	99.9011
	38	99.8932	100.244	97.6215	99.9341
	39	99.7746	100.596	97.3832	99.5735
	40	99.8442	100.14	97.1313	99.7396
	41	99.5791	100.36	97.1831	99.6691
	42	99.8407	100.458	97.2332	99.3781
	43	99.5054	100.225	96.9778	99.7195
	44	99.6751	100.184	96.9572	99.551
	45	99.7316	100.474	96.9162	99.763
	46	99.8079	100.344	96.7798	99.5265
	47	99.5612	100.091	96.8993	99.7875
	48	99.6216	100.497	96.6165	99.5375
	49	99.6037	100.187	96.3695	99.7364
	50	99.6491	100.567	96.8636	99.7638
	51	99.4452	100.439	96.6283	99.4304
	52	99.6107	100.401	96.4687	99.6897
	53	99.7286	100.285	96.5367	99.5211
	54	99.4257	100.214	96.2943	99.5703
	55	99.6566	100.249	96.1674	99.627
	56	99.8262	100.552	96.3597	99.6503
	57	99.7069	99.9886	96.0972	99.72
	58	99.3648	100.358	96.2227	99.2664
	59	99.7492	100.202	96.2642	99.5028
	60	99.5644	100.077	96.0164	99.491
	61	99.5747	100.229	95.7002	99.752
	62	99.5187	100.303	96.1064	99.7053
	63	99.5294	100.201	95.9128	99.4769
	64	99.4932	100.406	95.7874	99.4551
	65	99.5462	100.264	95.6203	99.2962
	66	99.8447	100.219	95.5435	99.3967
	67	99.5147	100.262	95.6391	99.6441
	68	99.5819	100.39	95.6175	99.5612
	69	99.4585	100.297	95.1968	99.3857
	70	99.5849	99.9566	95.2674	99.638
	71	99.3985	100.29	95.634	99.4703
	72	99.5164	100.318	95.6497	99.4409
	73	99.6937	100.16	95.1985	99.3246
	74	99.5564	100.338	95.2672	99.2319
	75	99.6409	99.9987	95.1756	99.1723
	76	99.0826	100.259	95.049	99.3109
	77	99.5522	100.115	95.1831	99.221
	78	99.5966	99.9749	94.8332	99.1526
	79	99.5084	100.101	94.7593	99.4162
	80	99.8289	100.274	94.9054	99.5522
	81	99.3231	99.9918	94.6555	99.4617
	82	99.472	100.054	94.3456	99.64
	83	99.6816	99.9323	94.3098	99.1462
	84	99.3375	99.8873	94.4488	99.2425
	85	99.3268	99.9823	94.3901	99.4588
	86	99.4764	99.8667	94.2914	99.4377
	87	99.5639	100.256	94.2998	99.4025
	88	99.4694	100.021	94.2215	99.3207
	89	99.6289	100.007	94.212	99.3075
	90	99.5472	100.132	94.1109	99.1951
	91	99.6089	99.8667	94.1855	99.1816
	92	99.5449	100.041	93.7847	99.3554
	93	99.386	100.084	93.9394	99.3524
	94	99.2821	99.9704	93.7726	99.2141
	95	99.5589	100.212	93.8503	99.1948
	96	99.2219	99.972	93.5667	99.0944
	97	99.389	99.8456	93.731	99.3111
	98	99.2764	99.7284	93.912	99.47
	99	99.4639	99.6206	93.8101	99.0873
	100	99.7221	99.748	93.7542	99.2735
	101	99.2806	99.9341	93.6476	99.0798
	102	99.3548	99.7578	93.5438	99.0043
	103	99.3311	99.8461	93.3644	99.1157
	104	99.4592	99.9429	93.341	99.0839
	105	99.33	99.9328	92.8674	98.8774
	106	99.1468	99.6325	93.0045	99.0646
	107	99.3053	99.8479	93.312	98.8076
	108	99.5559	99.9516	93.0624	98.8991
	109	99.4697	100.007	92.9978	98.8058
	110	99.2035	99.9794	92.7409	99.103
	111	99.2424	100.032	93.0792	99.2312
	112	99.5462	99.9064	92.7292	98.9664
	113	99.2571	99.8593	93.0847	99.2105
	114	99.2491	99.5453	92.6106	99.0766
	115	99.3348	99.8175	92.8813	99.1855
	116	99.2382	99.7691	92.3484	99.1008
	117	99.1041	100.077	92.45	99.1052
	118	99.2899	99.6415	92.6165	98.7573
	119	99.0375	99.7557	92.3684	99.1259
	120	99.5024	100.035	92.2121	98.9149
	121	99.4342	99.7898	92.1217	98.8246
	122	99.4145	99.6618	92.2983	99.5023
	123	99.3793	99.8678	92.2349	99.1491
	124	99.4894	99.679	92.1534	98.9655
	125	99.5684	99.6354	91.9156	99.0585
	126	99.369	99.8601	92.1932	98.8735
	127	99.2297	99.7512	92.0388	98.9311
	128	99.344	99.6066	91.8523	98.956
	129	99.2809	99.7308	91.7622	98.9906
	130	99.3665	99.831	91.6953	99.135
	131	98.999	99.7469	91.5952	99.2522
	132	99.426	99.8744	91.7945	99.2034
	133	99.2294	99.8847	91.8184	99.102
	134	99.465	99.4214	91.5725	99.0138
	135	99.2327	99.72	91.3692	98.9498
	136	99.3678	99.6254	91.4314	99.0317
	137	99.5572	99.6016	91.5647	99.049
	138	99.4182	99.5662	91.284	98.8832
	139	99.5117	99.7821	91.3448	99.3087
	140	99.1528	99.8675	91.3403	99.0233
	141	99.3118	99.863	90.9965	98.7468
	142	99.4415	99.6341	91.3079	98.8686
	143	99.2684	99.771	91.1527	98.8976
	144	99.363	99.8947	90.9116	99.0746
	145	99.0584	99.7337	90.7788	98.9589
	146	99.4662	99.9151	91.0365	98.8979
	147	99.1588	99.7319	90.898	98.9254
	148	99.1692	99.7081	90.7497	98.9208
	149	99.3361	99.6003	90.6857	98.8298
	150	99.0504	99.9085	90.6397	98.9906
	151	99.2057	99.7025	90.5194	98.7495
	152	99.4215	99.6978	90.3598	98.9367
	153	99.4	99.3823	90.6352	98.9543
	154	99.3872	99.4816	90.3366	98.9845
	155	99.2317	99.8791	90.4252	99.0221
	156	99.3108	99.8389	90.4831	98.9162
	157	99.43	99.6428	90.3753	99.1362
	158	99.5869	99.6119	90.1438	98.9518
	159	99.4097	99.7771	90.1244	98.6555
	160	99.5024	99.5862	90.2931	98.9608
	161	99.0981	99.7202	90.0943	99.016
	162	99.6244	99.7361	90.115	98.8012
	163	99.1885	99.9183	90.045	98.9899
	164	99.2938	99.7337	90.0583	98.8366
	165	99.375	99.5057	89.5706	99.0683
	166	98.9529	99.7097	89.8964	98.7163
	167	99.2933	99.7189	89.6411	98.8866
	168	99.4932	99.563	89.9398	99.2232
	169	99.2569	99.6003	89.8394	98.9906
	170	99.3997	99.4491	89.6079	98.8288
	171	99.0135	99.3313	89.2809	98.7209
	172	99.371	99.3768	89.3555	98.708
	173	99.2516	99.3678	89.4044	98.739
	174	99.2467	99.7662	89.3437	98.7039
	175	99.3618	99.2923	89.2652	98.7622
	176	99.3173	99.6513	89.3227	98.7644
	177	99.4327	99.8633	89.0011	98.8615
	178	99.0644	99.3511	89.1318	99.0175
	179	99.392	99.3659	89.0978	98.7058
	180	99.2229	99.5049	89.1409	98.8305
	181	98.9808	99.6655	88.9103	98.6916
	182	99.1525	99.5781	89.053	98.7902
	183	98.9958	99.3266	88.6959	98.7182
	184	99.4505	99.4219	89.1301	98.9054
	185	99.1702	99.8712	88.7546	98.4909
	186	99.3538	99.5699	88.6848	98.4387
	187	99.145	99.4613	88.7535	98.6748
	188	99.1815	99.4589	88.7102	98.7217
	189	99.3568	99.53	88.4837	98.7636
	190	99.2991	99.4623	88.8339	98.8622
	191	99.2761	99.6698	88.9393	98.7817
	192	99.4357	99.3815	88.5593	98.7792
	193	99.4934	99.4948	88.4664	98.933
	194	99.5312	99.8667	88.4181	98.9555
	195	99.0325	99.5279	88.4686	98.6114
	196	99.4767	99.5569	88.369	98.5946
	197	99.002	99.6502	88.3428	98.7048
	198	99.33	99.3546	88.6363	98.7302
	199	99.0409	99.7475	88.2141	98.6282
	200	99.2776	99.433	88.2406	98.5141
	201	99.3753	99.7232	88.0298	98.7182
	202	99.2741	99.4695	88.1243	98.7692
	203	99.4784	99.2886	88.0356	99.2117
	204	99.2332	99.5934	88.0612	98.7919
	205	99.4952	99.6079	88.2238	98.7978
	206	99.3755	99.7046	88.0226	98.6687
	207	99.3036	99.5688	88.2781	98.8295
	208	99.2074	99.7126	87.9056	98.8385
	209	99.2364	99.4703	87.9292	98.726
	210	99.3445	99.5294	88.0041	98.7192
	211	99.3048	99.5395	87.9763	98.6382
	212	99.4757	99.1925	87.6996	98.5202
	213	99.2971	99.6388	87.5496	98.7751
	214	99.3538	99.4784	87.6635	98.8488
	215	99.2988	99.6499	87.5262	98.8447
	216	99.4352	99.5091	87.886	98.7217
	217	99.1303	99.7226	87.5628	98.5404
	218	99.0821	99.3485	87.6968	98.7617
	219	99.2097	99.5228	87.2734	98.729
	220	99.3221	99.749	87.343	99.0751
	221	99.5232	99.1679	87.3812	98.7344
	222	99.3186	99.5416	87.6525	98.727
	223	98.9381	99.6838	87.5755	98.6714
	224	99.0659	99.5376	87.4783	98.6951
	225	99.2756	99.7707	87.0859	99.0688
	226	99.0889	99.3871	87.2286	98.7973
	227	99.0008	99.4444	87.5419	98.8859
	228	99.0726	99.5778	87.123	98.6892
	229	99.3293	99.4367	87.1287	99.2141
	230	99.0786	99.2814	87.0699	98.9071
	231	99.2724	99.2701	86.9386	98.9338
	232	99.6751	99.4721	86.8017	98.7929
	233	99.389	99.4803	86.7743	98.9284
	234	99.38	99.7052	86.8039	98.82
	235	99.3473	99.1888	87.167	98.9845
	236	99.3218	99.2352	86.852	98.7814
	237	99.2853	99.2204	86.8567	99.0141
	238	99.376	99.2648	86.8872	98.8251
	239	99.1832	99.4586	86.8273	98.7243
	240	99.3685	99.3717	86.6713	98.7846
	241	99.2377	99.127	86.6043	98.7314
	242	99.3393	99.4486	86.7048	98.6119
	243	99.4425	99.386	86.8707	98.9123
	244	99.4285	99.2954	86.4662	98.8166
	245	99.1266	99.5062	86.3775	98.638
	246	99.2604	99.386	86.4492	98.9149
	247	99.2299	99.2025	86.189	98.8778
	248	99.2581	99.3892	86.3646	98.7534
	249	99.207	99.5833	86.1183	99.0441
	250	99.2674	99.4835	86.2027	98.7517
	251	99.4332	99.2719	86.1427	98.8696
	252	99.1278	99.3187	86.4928	98.7844
	253	99.2951	99.1265	86.2038	98.9106
	254	99.5007	99.2735	86.118	98.9958
	255	99.5294	99.2965	86.1904	98.9584
	256	99.2501	99.2178	86.155	98.7822
	257	99.4799	99.4779	85.8416	98.7887
	258	99.3338	99.316	85.9392	98.9809
	259	99.2978	99.5041	85.9359	98.9872
	260	99.3865	99.4597	85.9134	98.8591
	261	99.5547	99.2957	85.7164	98.8312
	262	99.4612	99.2447	85.7142	98.8339
	263	99.6064	99.5067	85.7676	99.1061
	264	99.3578	99.5046	85.4945	98.7892
	265	99.6219	99.1698	85.8282	99.0129
	266	99.3421	99.5728	85.5815	98.8471
	267	99.2851	99.2574	85.3392	98.7109
	268	99.4242	99.3253	85.4295	98.9677
	269	99.361	99.1067	85.4397	98.8202
	270	99.3213	99.4602	85.0841	98.8112
	271	99.1802	99.6412	85.4074	98.7519
	272	99.388	99.3921	85.3972	98.6077
	273	99.4422	99.4137	85.2439	98.975
	274	99.5846	99.6912	85.2738	98.987
	275	99.5909	99.33	85.3685	98.8998
	276	99.5726	99.3688	85.4139	98.9284
	277	99.5212	99.3675	84.9695	98.9587
	278	99.2407	99.581	85.1413	98.657
	279	99.3093	99.3889	84.9634	98.9606
	280	99.5109	99.4991	84.8611	98.9416
	281	99.3665	99.358	84.8166	98.8539
	282	99.2888	99.1906	84.7209	98.778
	283	99.2726	99.5757	85.0997	98.8464
	284	99.4477	99.2194	84.9386	98.7866
	285	99.3071	99.2397	84.582	98.9323
	286	99.2352	99.1587	84.8707	99.0131
	287	99.3123	99.3342	84.6722	98.9047
	288	99.4852	99.2365	84.3238	98.7556
	289	99.5252	98.956	84.3419	99.071
	290	99.6779	99.4227	84.3148	98.9599
	291	99.2359	99.3649	84.4979	98.8905
	292	99.6284	99.2247	84.5115	99.2476
	293	99.4452	98.9365	84.4326	98.7846
	294	99.5499	99.2743	84.4036	98.9193
	295	99.7251	99.447	84.4058	98.9076
	296	99.7631	99.1967	84.2403	98.9923
	297	99.3278	99.5709	84.1081	98.7953
	298	99.6044	99.2585	84.2392	98.8647
	299	99.3038	99.4327	84.0172	98.9743
	300	99.6209	99.3105	84.1643	98.6926
	301	99.3036	99.3923	83.9116	98.9333
	302	99.5069	99.3192	83.7438	99.0314
	303	99.3575	99.3659	84.1264	99.0058
	304	99.7186	99.3963	83.8161	99.1601
	305	99.4604	99.3615	83.7356	98.9963
	306	99.6416	99.3139	83.6336	99.0004
	307	99.5719	99.2706	83.5682	98.9543
	308	99.3353	99.5493	83.587	99.0195
	309	99.5547	99.4359	83.7392	99.1174
	310	99.3855	99.5022	83.3983	98.9892
	311	99.6879	99.5305	83.5428	98.6938
	312	99.5717	99.1471	83.6328	98.7985
	313	99.7974	99.3377	83.6279	98.759
	314	99.5492	99.2788	83.3468	99.0571
	315	99.4625	99.3585	83.1583	99.1135
	316	99.6831	99.6824	83.3051	99.0146
	317	99.7494	99.3794	83.0635	98.8185
	318	99.3246	99.0998	83.042	98.955
	319	99.7622	99.1983	83.0812	99.1042
	320	99.9044	99.3921	83.1079	98.9894
	321	99.7096	99.4977	83.3654	98.7722
	322	99.6949	99.3224	82.9366	98.9577
	323	99.6324	99.4755	83.0981	98.8468
	324	99.403	99.1869	82.9783	98.9689
	325	99.5229	99.4024	82.6976	99.038
	326	99.6556	99.4383	82.7755	99.2671
	327	99.7409	99.2434	83.0079	99.017
	328	99.5619	99.269	82.8111	99.0746
	329	99.4505	99.0938	82.7194	98.9433
	330	99.4307	99.3791	82.7336	98.9479
	331	99.7377	99.2548	82.871	99.3532
	332	99.468	98.9684	82.5564	99.1841
	333	99.6044	99.475	82.5026	99.3216
	334	99.5524	99.5083	82.5779	98.9723
	335	99.5307	99.1597	82.4218	99.3185
	336	99.6007	99.3295	82.1127	98.9208
	337	99.6491	98.9673	82.3916	99.0373
	338	99.6064	99.3239	82.1388	98.9836
	339	99.6996	99.4114	82.3098	99.1017
	340	99.941	99.4634	82.182	99.3923
	341	99.8104	99.1222	82.054	99.2014
	342	99.7784	98.9623	82.1701	98.7373
	343	99.8737	98.4382	82.0214	99.1196
	344	99.6019	97.8643	82.0915	98.9828
	345	99.5764	97.8627	81.8462	98.8517
	346	99.5941	98.3784	82.0116	99.0119
	347	99.7341	98.5528	81.9573	99.2217
	348	99.5609	98.6957	82.123	98.8776
	349	99.7929	98.9106	81.8158	98.9474
	350	99.5437	99.151	81.7447	98.8373
	351	99.7679	99.0795	81.739	99.1552
	352	99.4934	99.2445	81.6697	99.1965
	353	99.7811	99.3065	81.5945	99.1555
	354	99.7847	99.041	81.4016	98.8971
	355	99.5127	99.3865	81.7843	99.0917
	356	99.3138	99.0164	81.2926	98.7922
	357	99.7259	99.1801	81.4545	98.9643
	358	99.6821	99.1333	81.5332	99.0639
	359	99.8192	99.0605	81.553	98.7905
	360	99.6686	98.9906	81.502	99.4551
	361	99.904	98.9964	81.3037	99.6654
	362	99.7619	99.2149	81.3696	99.2535
	363	99.6826	99.1011	81.4759	99.0693
	364	99.8142	99.287	81.3316	99.1137
	365	99.8357	99.3245	81.1214	99.2779
	366	99.8534	99.1956	81.3525	99.2332
	367	99.8052	99.5292	81.0417	98.8637
	368	99.5322	99.5104	81.1087	99.0641
	369	99.7144	99.2717	81.2381	99.1909
	370	99.7722	99.1368	81.2164	99.3815
	371	99.9	99.217	81.1583	99.0607
	372	99.5352	99.0705	80.9165	99.0966
	373	99.7696	99.2804	81.0076	98.8002
	374	99.7509	99.084	81.2581	99.2268
	375	99.7759	99.321	80.8529	98.9862
	376	99.8087	99.2616	80.6692	99.1376
	377	99.8021	99.023	80.8588	99.2498
	378	99.7399	99.4589	80.7477	98.9423
	379	99.7514	99.131	80.842	99.1213
	380	99.6266	99.5342	80.6578	98.7548
	381	99.6536	99.2833	80.6594	98.87
	382	99.9327	99.2368	80.6237	98.9567
	383	99.6564	99.241	80.6459	98.9608
	384	99.7952	99.2809	80.4358	99.0624
	385	99.8319	99.1682	80.4669	98.9193
	386	99.6781	99.1083	80.3976	98.8149
	387	99.6054	99.4127	80.5679	98.7741
	388	99.7809	99.6552	80.2607	99.1611
	389	99.8407	99.2725	80.439	99.3341
	390	99.9615	99.2339	80.1525	99.2874
	391	99.7784	99.3733	80.1952	99.0436
	392	99.8889	99.4159	80.1335	99.0112
	393	99.6229	99.3459	80.2323	99.1591
	394	99.6919	99.3826	80.0448	99.0277
	395	99.7549	99.3522	80.1679	99.1159
	396	99.7854	99.4243	80.2988	99.0773
	397	99.7184	99.0777	80.0778	98.9884
	398	100.095	99.1389	80.1822	99.0151
	399	99.9745	99.2616	80.1225	99.2977
	400	99.8894	99.1605	79.6723	98.9623
	401	99.8719	99.3063	79.9167	98.9877
	402	100.03	99.2714	79.5597	99.0527
	403	99.7681	98.9349	79.9902	98.9423
	404	99.982	99.2751	79.8156	98.8429
	405	99.7286	99.2677	79.8931	98.9696
	406	99.9505	99.381	79.8058	99.1208
	407	99.9938	99.141	79.7174	98.8964
	408	99.8674	99.3334	80.0548	99.0158
	409	99.5662	99.3158	79.725	99.09
	410	99.7294	99.0579	79.6912	98.9958
	411	99.8867	99.2938	79.895	98.7614
	412	100.054	99.1941	79.7691	98.8071
	413	99.5289	99.132	79.4613	98.921
	414	99.8622	99.3345	79.3665	99.1919
	415	99.9615	99.0117	79.6169	99.2107
	416	99.6769	99.169	79.3914	99.1059
	417	99.7589	99.245	79.4951	99.016
	418	100.046	99.5794	79.407	99.0465
	419	100.176	99.2912	79.6334	99.0746
	420	100.065	99.25	79.2885	99.0326
	421	100.342	99.1384	79.6245	99.051
	422	100.196	99.0489	79.3252	99.0949
	423	100.249	99.1753	79.5237	98.9264
	424	100.21	99.5456	79.2634	98.9755
	425	100.236	99.1679	79.6015	98.8839
	426	100.397	99.2622	79.3919	99.2926
	427	100.337	99.3166	79.1595	98.9726
	428	100.28	99.2965	79.0564	99.0944
	429	100.124	99.0515	79.0467	98.8124
	430	100.285	99.4106	79.2491	98.8378
	431	100.238	99.1552	79.2175	98.9159
	432	100.37	99.165	79.3792	98.7929
	433	99.9647	99.5054	79.0891	98.9652
	434	100.42	99.1795	79.0815	99.2109
	435	100.268	99.3221	78.9145	98.8944
	436	100.497	99.0109	78.9644	98.9308
	437	100.56	99.2872	79.1001	98.7241
	438	100.717	99.3131	78.9733	99.0067
	439	100.66	99.1349	79.0893	97.9953
	440	100.634	99.3855	79.0238	98.5397
	441	101.138	99.2659	78.7716	98.7095
	442	100.608	99.2754	78.9458	98.7363
	443	100.869	99.2273	78.7017	98.9955
	444	100.767	99.3752	79.0934	98.2313
	445	100.851	99.3337	78.8379	98.4166
	446	100.699	99.3332	78.9344	98.7524
	447	100.65	99.2057	78.7996	98.4522
	448	100.817	99.2059	78.9256	98.788
	449	100.827	99.2379	78.5772	98.8932
	450	100.742	99.0729	78.4648	98.9399
	451	100.639	99.0747	78.8589	98.7997
	452	101.025	99.4386	78.7465	98.8073
	453	100.621	99.3268	78.6801	98.9897
	454	100.891	99.1838	78.3347	98.9315
	455	100.976	99.1434	78.371	98.8778
	456	100.869	99.2996	78.4551	98.617
	457	101.027	99.2706	78.571	98.9064
	458	101.025	98.9974	78.3945	99.0737
	459	101.284	99.0122	78.2768	99.1704
	460	100.813	99.249	78.2555	99.0961
	461	101.088	99.123	78.3506	98.8981
	462	101.253	99.5263	78.4793	98.9303
	463	101.203	99.5136	78.2347	98.9228
	464	100.769	99.4668	78.3586	99.0468
	465	101.101	99.3715	78.412	98.8337
	466	101.052	99.646	78.371	98.8195
	467	101.049	98.8479	78.1965	98.9911
	468	101.087	99.0542	78.2579	98.9318
	469	101.175	98.9288	78.1125	98.9728
	470	100.72	99.1473	78.0274	99.2207
	471	100.629	99.2991	78.3112	98.9293
	472	101.103	98.9368	78.151	99.027
	473	100.891	99.1267	78.2086	98.9047
	474	101.152	99.2674	77.9712	98.9684
	475	100.855	99.283	77.9782	99.3214
	476	100.738	99.0798	78.0247	98.7712
	477	100.917	99.165	77.9093	98.709
	478	101.153	99.0101	78.0926	99.2271
	479	100.725	99.0621	77.8781	98.9608
	480	100.767	99.2574	78.0455	99.0573
	481	100.816	99.1727	77.7317	98.8918
	482	100.979	99.2556	78.0226	98.893
	483	100.68	99.3007	77.7476	99.0925
	484	100.571	99.4005	77.976	99.0158
	485	100.437	99.3799	77.9192	98.7741
	486	100.781	99.1888	77.8893	98.9313
	487	100.817	99.184	77.9556	99.0578
	488	100.683	99.2265	77.7825	98.9853
	489	100.702	99.1096	77.7672	98.8788
	490	100.67	98.9587	77.637	98.7509
	491	100.897	99.1859	77.7026	99.114
	492	100.587	98.9299	77.9432	98.8969
	493	100.402	99.5279	77.6187	98.9091
	494	100.534	99.4277	77.6298	99.1154
	495	100.425	99.5168	77.4716	99.0954
	496	100.906	99.1872	77.5754	99.0383
	497	100.379	99.488	77.5808	98.9972
	498	100.613	99.0745	77.5776	98.8478
	499	100.703	99.3688	77.7069	98.8456
	500	100.606	99.0497	77.301	99.103
	501	100.582	99.3374	77.5467	99.0697
	502	100.558	99.2091	77.5459	99.0478
	503	100.553	99.4478	77.6037	99.1017
	504	100.727	99.2595	77.5281	98.9809
	505	100.645	99.3504	77.4797	98.8764
	506	100.622	99.1851	77.5096	98.8105
	507	100.648	99.1552	77.3585	98.9767
	508	100.823	99.3799	77.2792	99.0651
	509	100.527	98.9362	77.3762	99.3033
	510	100.53	99.1991	77.3421	98.9128
	511	100.674	98.855	77.4109	99.1074
	512	100.555	99.1336	77.47	99.1543
	513	100.455	99.311	77.1389	99.0998
	514	100.501	99.2289	77.4456	99.0922
	515	100.641	99.0573	77.2295	99.0751
	516	100.704	99.2247	77.3085	99.0133
	517	100.439	98.9378	77.3034	98.9826
	518	100.231	99.1193	77.2085	99.0915
	519	100.776	98.9017	77.1051	99.1902
	520	100.584	98.9587	77.2934	98.7431
	521	100.416	99.1278	77.0954	99.0151
	522	100.548	99.0982	77.1242	98.6963
	523	100.511	99.2611	77.2827	99.1643
	524	100.511	99.2215	76.7622	99.0795
	525	100.66	99.1397	76.8315	99.0295
	526	100.487	99.1544	76.7899	99.1259
	527	100.673	99.3094	76.8924	99.068
	528	100.679	98.8357	76.8983	98.883
	529	100.514	99.1993	76.9609	99.0473
	530	100.358	99.3709	77.0621	98.9149
	531	100.584	98.875	77.132	99.048
	532	100.64	99.0502	76.9681	98.9193
	533	100.439	98.8661	76.7102	99.286
	534	100.696	99.0333	76.8446	98.8366
	535	100.594	99.123	76.8578	99.2657
	536	100.532	98.7943	77.0549	99.0082
	537	100.545	98.9729	76.7652	98.9782
	538	100.734	98.9222	76.846	99.0995
	539	100.447	98.9869	76.9201	98.9008
	540	100.553	98.9391	76.6613	99.1794
	541	100.332	99.1502	76.8825	99.0851
	542	100.402	99.0697	76.5548	99.1313
	543	100.478	99.1199	76.4864	99.071
	544	100.589	99.0874	76.777	99.068
	545	100.235	99.0291	76.2874	98.746
	546	100.381	98.909	76.6305	99.0849
	547	100.443	98.9647	76.7287	98.9298
	548	100.313	99.0122	76.4676	99.0991
	549	100.488	98.783	76.5376	99.1462
	550	100.364	99.071	76.4078	99.1054
	551	100.462	98.8637	76.5363	98.9767
	552	100.22	98.9011	76.5336	98.7307
	553	100.296	99.0732	76.4295	99.2151
	554	100.836	98.8864	76.3142	99.1855
	555	100.578	99.156	76.5175	98.9745
	556	100.262	99.0362	76.5489	98.9608
	557	100.607	98.827	76.299	98.8959
	558	100.436	98.7798	76.5068	99.2048
	559	100.45	99.1109	76.2472	98.9462
	560	100.455	99.264	76.3306	99.0947
	561	99.8662	98.8737	76.0912	99.0612
	562	99.5959	98.673	76.2011	99.0002
	563	99.8869	98.8231	76.355	99.048
	564	99.6366	98.9961	76.2241	99.1398
	565	100.155	99.1534	76.0824	99.0241
	566	100.592	99.0948	75.8664	98.9003
	567	100.387	98.8007	76.1826	98.8857
	568	100.475	98.9887	76.0824	98.8173
	569	100.327	99.0286	76.1625	98.7695
	570	100.283	99.013	76.155	99.2991
	571	100.4	99.0093	76.1043	98.8293
	572	100.088	99.0338	76.0336	99.0077
	573	100.475	99.15	76.0698	99.0837
	574	100.501	99.0676	76.0006	99.2329
	575	100.494	99.2796	76.0583	99.1543
	576	100.585	98.8616	75.8828	98.9196
	577	100.445	99.0278	75.9331	99.0578
	578	100.579	99.1278	75.7668	99.1963
	579	100.484	99.1238	75.9693	99.2481
	580	100.459	98.9592	75.7422	99.0448
	581	100.664	99.1072	75.95	98.8256
	582	100.527	98.9592	75.6447	99.0959
	583	100.353	99.1745	75.71	99.2691
	584	100.57	99.2827	76.0411	98.9423
	585	100.217	99.0515	75.7906	99.0116
	586	100.251	99.0534	75.7764	99.3434
	587	100.437	99.3583	75.5789	98.9655
	588	100.479	99.0895	75.4943	99.293
	589	100.465	99.249	75.938	99.1125
	590	100.387	99.2796	75.5604	99.0397
	591	100.157	99.2463	75.4742	99.1465
	592	100.244	99.1389	75.9144	98.9828
	593	100.01	99.2067	75.7341	98.8273
	594	100.67	99.1267	75.6651	99.081
	595	100.398	99.1209	75.4809	98.9621
	596	100.356	99.1355	75.5093	98.7607
	597	100.286	99.1539	75.5612	98.9044
	598	100.279	99.1014	75.5162	99.1056
	599	100.354	99.3023	75.5786	99.304
	600	100.432	99.4246	75.2813	99.1316
	601	100.257	99.1787	75.6447	99.0668
	602	100.148	99.0787	75.482	99.1787
	603	100.308	99.3905	75.668	98.8727
	604	100.617	99.1101	75.3886	98.964
	605	100.326	98.7521	75.2784	98.9152
	606	100.37	99.0555	75.1867	98.82
	607	100.313	99.2051	75.4226	99.081
	608	99.93	98.7648	75.7018	98.9059
	609	100.338	98.7975	75.501	98.9096
	610	100.146	99.0286	75.3589	98.9272
	611	100.299	98.9378	75.3121	98.9396
	612	100.354	98.9568	75.5845	98.9547
	613	100.554	99.1874	75.2749	98.8857
	614	100.251	98.9974	75.6511	99.3651
	615	100.547	98.9093	75.5369	99.2317
	616	100.391	99.2014	75.8174	99.1171
	617	100.302	99.0536	75.5609	98.933
	618	100.404	99.2204	75.3447	98.9242
	619	100.384	98.8848	75.2158	99.1179
	620	100.227	98.7925	75.4785	98.7465
	621	100.419	98.9373	75.288	99.1567
	622	100.062	98.7872	75.7422	99.0021
	623	100.493	99.1051	75.4523	98.9774
	624	100.26	99.2117	75.452	99.188
	625	100.581	99.0098	75.3841	99.1528
	626	100.433	98.9423	75.429	99.1907
	627	100.382	98.7302	75.3525	99.1411
	628	100.206	98.7426	75.3889	98.8422
	629	99.3318	98.9341	75.268	99.2564
	630	100.027	98.6944	75.2848	98.7971
	631	100.053	98.8547	75.0995	98.9579
	632	100.294	99.2996	75.0671	99.1066
	633	100.144	99.0214	75.2894	99.0893
	634	100.195	98.8542	75.0834	98.9633
	635	100.173	99.0278	75.08	99.4091
	636	100.177	98.9251	75.1599	98.9428
	637	100.208	98.8895	75.1709	99.0089
	638	100.259	98.687	75.1318	98.6948
	639	100.553	98.8653	75.1064	99.2557
	640	100.39	98.8977	74.8407	99.0124
	641	100.487	98.9027	75.0546	99.2784
	642	100.161	99.1933	75.1351	98.7902
	643	100.26	98.6815	74.8477	98.9806
	644	100.531	98.8861	74.9396	98.9545
	645	100.393	98.9684	75.1666	99.101
	646	100.196	98.9729	74.8766	99.2197
	647	100.484	99.0288	74.8547	99.061
	648	100.254	98.7289	74.9396	99.3209
	649	100.322	99.0209	74.7029	99.1311
	650	100.472	98.8914	74.899	98.9604
	651	100.364	98.7999	74.6241	98.9552
	652	100.645	98.7577	74.7406	98.9611
	653	100.615	99.0858	74.7972	98.9635
	654	100.416	98.8178	74.6206	99.1103
	655	100.315	99.0974	74.5827	98.6887
	656	100.704	98.8049	74.8017	98.9884
	657	100.203	99.014	74.7486	98.8778
	658	100.477	98.8877	74.5581	98.8449
	659	100.471	98.9407	74.6479	99.1936
	660	100.373	98.7872	74.6308	99.1508
	661	100.504	98.8252	74.6094	98.8988
	662	100.52	98.6116	74.4903	99.0614
	663	100.438	99.0568	74.3803	99.0365
	664	100.362	98.5768	74.751	99.0959
	665	100.377	98.8104	74.5921	99.2874
	666	100.39	99.0468	74.5501	99.0734
	667	100.444	98.6873	74.5224	99.0463
	668	100.369	99.175	74.3019	99.0795
	669	100.391	98.7959	74.3531	99.1474
	670	100.471	99.066	74.4001	98.9184
	671	100.437	98.9009	74.3157	99.0788
	672	100.472	98.9373	74.2976	99.1616
	673	100.603	98.9969	74.2477	98.9311
	674	100.243	99.0489	74.057	99.0185
	675	100.057	98.6757	74.2786	99.1675
	676	100.305	98.9436	74.0444	98.984
	677	100.415	98.7738	74.327	99.0089
	678	100.173	99.0998	74.4487	99.0124
	679	100.203	98.9339	74.2453	99.197
	680	100.493	98.7545	74.0359	99.1469
	681	100.183	99.1035	74.3435	99.2254
	682	100.425	98.8645	74.0759	99.2552
	683	100.456	99.0143	74.034	98.8983
	684	100.594	98.8059	74.2893	98.9301
	685	100.374	98.8212	73.8961	99.0463
	686	100.466	99.0468	73.8847	99.1357
	687	100.476	98.7988	74.0049	99.1609
	688	100.741	98.8966	74.1778	99.0163
	689	100.4	98.9072	73.853	98.956
	690	100.585	98.9742	74.1015	99.0126
	691	100.198	98.9673	73.7671	98.768
	692	99.8872	99.1238	73.8463	98.8491
	693	100.363	98.9222	73.9951	99.0243
	694	100.213	98.9204	73.6453	99.1159
	695	100.215	98.8188	73.9377	98.9186
	696	100.408	98.932	73.7762	99.1442
	697	100.449	99.0114	74.1378	98.9811
	698	100.148	98.9668	73.9228	99.1513
	699	100.337	98.9404	73.9921	99.0959
	700	100.45	99.1315	73.6832	98.8883
	701	100.425	98.7376	73.7983	99.2359
	702	100.331	99.1294	73.7501	99.1298
	703	100.095	98.9869	73.9193	99.1851
	704	100.277	99.0465	73.7546	98.9071
	705	100.1	98.7703	73.5851	99.2376
	706	100.433	99.2257	73.5931	99.125
	707	100.323	99.0404	73.7341	99.0536
	708	100.358	98.668	73.588	99.1994
	709	100.96	99.0148	73.7135	99.0187
	710		99.0877	73.5382	98.8673
	711		98.7387	73.5713	98.9145
	712		98.7661	73.5726	99.0439
	713		99.061	73.4996	99.2395
	714		99.2104	73.5643	99.2078
	715		98.9286	73.5145	98.987
	716		99.0972	73.457	99.028
	717		99.0629	73.5899	99.0119
	718		98.9017	73.2746	98.7546
	719		99.08	73.607	98.8124
	720		98.73	73.4157	99.0631
	721		98.9972	73.3124	99.1745
	722		98.9075	73.5555	99.1306
	723		98.7912	73.4556	99.1174
	724		98.9959	73.5281	98.9987
	725		99.2083	73.5963	99.0871
	726		99.0077	73.3928	99.09
	727		98.9177	73.3206	99.007
	728		98.9001	73.3185	99.0952
	729		98.9982	73.4029	99.2046
	730		99.0528	73.2232	99.3158
	731		98.8998	73.3475	98.9601
	732		98.7168	73.4503	99.3407
	733		99.0027	73.4125	99.1115
	734		99.2445	73.2085	98.9225
	735		99.1901	73.1074	99.1484
	736		98.9507	73.2424	99.017
	737		99.0563	73.4253	98.9635
	738		99.0966	73.0446	99.1552
	739		98.7057	73.3616	99.0861
	740		99.0283	73.2876	98.9738
	741		99.0924	73.1329	98.8774
	742		98.9916	72.9413	99.1125
	743		99.0465	73.0757	99.2405
	744	101.338	98.7753	73.1601	99.1164
	745	101.4	98.9275	72.8985	99.2701
	746	101.269	99.0098	73.1966	99.1863
	747	101.445	99.2178	73.0874	99.1628
	748	101.32	99.052	72.7073	99.1755
	749	101.42	99.0294	73.0475	99.2288
	750	101.175	98.9154	73.0369	99.026
	751	101.252	98.8576	73.0124	99.2393
	752	101.797	98.8064	72.8799	99.2908
	753	101.536	99.0257	73.2746	98.9796
	754	101.217	99.0383	73.089	99.2588
	755	101.566	98.9046	72.7794	99.0671
	756	101.393	98.9465	72.8246	99.0675
	757	101.407	99.3607	73.0478	99.3165
	758	101.412	99.0201	73.1915	99.3058
	759	100.818	98.922	72.9291	99.2586
	760	100.545	99.1935	72.7153	99.1091
	761	100.839	98.9605	72.7863	98.9633
	762	100.586	98.8083	72.9517	99.2466
	763	101.109	99.0378	73.0342	99.4756
	764	101.55	99.1436	72.8682	99.36
	765	101.343	99.2202	73.0108	98.9699
	766	101.432	98.8558	72.8381	99.1306
	767	101.283	98.832	72.811	99.0803
	768	101.239	99.0555	72.4566	99.0285
	769	101.356	99.1434	72.739	99.0978
	770	101.041	98.8199	72.9669	99.1135
	771	101.433	99.0932	72.7419	99.0514
	772	101.459	98.9988	73.0973	99.07
	773	101.451	98.9489	72.6642	99.3541
	774	101.543	99.1571	72.5712	99.3422
	775	101.402	98.8861	72.3602	98.9494
	776	101.537	99.0449	72.6741	99.2395
	777	101.441	98.8916	72.8812	99.2608
	778	101.416	99.175	72.647	99.4111
	779	101.623	98.9737	72.518	99.2051
	780	101.485	98.9687	72.6789	99.2029
	781	101.309	98.8381	72.5024	99.2513
	782	101.528	99.0138	72.635	99.2908
	783	101.172	98.9982	72.4561	99.2566
	784	101.206	99.0024	72.2446	99.1982
	785	101.394	98.8531	72.58	99.08
	786	101.436	99.0207	72.3376	99.2293
	787	101.422	99.0122	72.4513	98.9306
	788	101.343	99.0404	72.5417	99.3842
	789	101.111	98.9339	72.2816	99.0002
	790	101.199	98.7492	72.1817	99.142
	791	100.963	99.0663	72.0898	99.0966
	792	101.629	99.1761	72.1265	99.092
	793	101.355	99.3271	72.0765	99.0734
	794	101.312	98.7495	72.3081	99.1162
	795	101.242	98.936	72.3355	99.3463
	796	101.235	98.7392	71.9584	99.1875
	797	101.31	99.1756	72.3432	99.2843
	798	101.389	98.979	71.9953	99.2588
	799	101.212	99.0207	72.1432	99.2117
	800	101.102	99.0605	72.054	98.9481
	801	101.264	98.9542	71.9815	99.2185
	802	101.576	99.1632	72.1806	99.1064
	803	101.282	99.1101	72.182	98.8966
	804	101.326	98.9544	72.2287	98.9955
	805	101.269	98.9969	72.2499	98.9406
	806	100.882	98.6936	72.1899	98.8713
	807	101.295	98.8996	71.9677	98.9425
	808	101.1	99.2336	71.9218	99.1501
	809	101.255	98.8389	72.028	98.922
	810	101.31	99.3015	72.0479	99.1223
	811	101.512	99.2228	71.9759	99.0009
	812	101.206	98.9046	71.9404	99.3097
	813	101.505	98.9302	72.2345	99.0942
	814	101.347	98.9207	71.8478	98.956
	815	101.258	98.903	72.0439	99.2838
	816	101.36	98.8159	71.7533	99.1132
	817	101.34	98.9135	72.1708	99.2552
	818	101.182	99.0069	72.0797	98.943
	819	101.376	99.014	72.067	99.251
	820	101.015	98.9858	72.2404	98.8517
	821	101.45	99.0119	72.093	99.2974
	822	101.215	99.056	72.0938	99.1587
	823	101.54	99.1647	72.0091	99.381
	824	101.39	98.8769	72.1796	99.2039
	825	101.338	99.0296	72.1663	99.1577
	826	101.16	99.094	72.3002	99.1164
	827	100.278	98.8436	72.02	99.2239
	828	100.98	99.07	72.0598	99.0507
	829	101.007	99.0346	72.0919	99.4204
	830	101.25	99.1312	72.0033	99.1374
	831	101.099	98.8993	72.1392	99.3334
	832	101.15	99.0367	71.6986	99.221
	833	101.127	98.9257	71.6793	99.1078
	834	101.132	99.0365	71.7761	99.1142
	835	101.162	99.0346	72.0983	99.0561
	836	101.214	99.0742	71.896	99.341
	837	101.512	98.8866	71.848	99.0529
	838	101.346	99.0009	71.7732	99.1171
	839	101.444	98.9964	71.6533	99.0556
	840	101.116	98.784	71.804	99.2183
	841	101.215	98.7943	71.8395	99.3556
	842	101.489	98.836	71.7939	99.4133
	843	101.349	98.9141	71.8435	99.341
	844	101.15	99.0038	71.9951	99.1005
	845	101.442	98.7411	71.8244	99.293
	846	101.209	99.2212	71.9088	99.1933
	847	101.278	99.0125	71.8687	99.2637
	848	101.429	98.9969	71.7867	99.1899
	849	101.32	99.0331	71.856	99.1638
	850	101.604	98.9536	71.6077	99.0255
	851	101.574	99.0199	71.6702	99.1518
	852	101.373	99.2376	71.4865	99.6405
	853	101.271	98.9468	71.8547	99.3067
	854	101.663	99.0608	71.4759	99.2713
	855	101.158	98.9927	71.4539	99.1853
	856	101.435	99.2165	71.7658	99.2427
	857	101.429	99.315	71.6803	99.2373
	858	101.329	98.999	71.4785	99.1809
	859	101.462	98.7846	71.4488	99.2476
	860	101.478	98.9982	71.5711	99.0666
	861	101.395	99.2009	71.4703	99.1699
	862	101.319	98.7426	71.6103	99.0356
	863	101.333	98.9149	71.5496	99.1606
	864	101.346	98.942	71.5414	99.383
	865	101.401	99.0478	71.5342	99.1428
	866	101.325	99.0869	71.5071	99.3475
	867	101.347	99.0249	71.5912	99.4634
	868	101.428	99.1492	71.8212	99.3739
	869	101.394	98.7666	71.5925	99.4722
	870	101.429	98.87	71.46	99.4485
	871	101.561	99.0555	71.6602	99.1149
	872	101.198	98.898	71.3574	99.5165
	873	101.011	98.7962	71.3128	99.3219
	874	101.261	99.0172	71.1944	99.3808
	875	101.372	98.9766	71.1618	99.2686
	876	101.128	98.8291	71.2421	99.6053
	877	101.157	99.0671	71.3587	99.4302
	878	101.451	98.9927	71.4411	99.3358
	879	101.137	98.9808	71.2328	99.3116
	880	101.382	98.8062	71.346	99.4314
	881	101.413	99.0935	71.2704	99.4717
	882	101.553	99.4058	71.1382	99.5492
	883	101.33	98.8761	71.1711	98.9843
	884	101.424	99.1373	71.138	99.3187
	885	101.434	98.9333	71.2871	99.2874
	886	101.701	99.0452	71.333	99.2019
	887	101.356	99.0494	71.231	99.2312
	888	101.543	99.037	71.2461	99.5519
	889	101.152	98.8692	71.4844	99.405
	890	100.839	98.8307	70.9298	99.2544
	891	101.319	99.0739	71.1478	99.1951
	892	101.168	99.0792	71.2108	99.3979
	893	101.17	99.2695	71.2826	99.1223
	894	101.365	98.8763	71.1425	99.3255
	895	101.406	98.8761	70.9931	99.4072
	896	101.103	99.0383	71.21	99.0558
	897	101.293	98.8753	71.1679	99.132
	898	101.407	99.1209	71.0895	99.1198
	899	101.382	99.1249	70.9541	99.3101
	900	101.287	98.7078	71.2596	99.2843
	901	101.048	98.9953	71.1282	99.3673
	902	101.233	99.0484	71.1727	99.3116
	903	101.054	99.0214	70.893	99.0583
	904	101.39	99.1611	71.0606	99.2737
	905	101.279	98.9697	70.8548	99.4766
	906	101.314	99.0333	70.9364	99.272
	907	101.922	99.2424	70.8083	99.1868
	908		99.003	70.9096	99.1904
	909		98.96	70.9237	99.1523
	910		99.1304	71.0066	99.0182
	911		98.9697	70.6595	99.315
	912		98.9605	71.0765	99.1218
	913		99.2545	70.7585	99.2112
	914		99.1502	70.6169	99.0224
	915		98.9658	70.8993	99.0568
	916		98.9784	70.691	98.9662
	917		99.1531	70.7654	99.2549
	918		98.9774	70.7146	99.0866
	919		99.0246	70.8594	99.1362
	920		99.2112	70.9176	98.8979
	921		99.198	70.6931	99.0246
	922		98.9109	70.7108	99.0827
	923		99.1516	70.5592	99.1086
	924		99.0629	70.6309	99.1765
	925		99.1824	70.7421	99.1574
	926		98.9956	70.7333	99.2471
	927		98.7331	70.8837	99.1191
	928		99.1468	70.9944	99.3087
	929		99.1122	70.6378	98.914
	930		99.1647	70.7421	98.9684
	931		99.0304	70.6804	99.2021
	932		99.0974	70.6674	99.0485
	933		99.0832	70.7569	99.1894
	934		99.0225	70.5685	99.0143
	935		99.4034	70.591	98.945
	936		98.9903	70.7002	98.9123
	937		98.9687	70.3624	99.1423
	938		99.0143	70.6389	99.2662
	939		98.927	70.6018	99.0998
	940		98.9536	70.5047	99.0221
	941		98.8457	70.3794	99.2278
	942		99.316	70.2683	98.8996
	943		98.8373	70.1633	99.2129
	944		98.9969	70.3021	99.0644
	945		99.0061	70.3508	99.0622
	946		98.9834	70.336	99.1645
	947		99.2233	70.3296	99.0737
	948		99.0051	70.6251	99.1848
	949		98.8603	70.5489	99.1841
	950		99.0067	70.3542	99.2684
	951		99.0993	70.5129	99.2141
	952		98.8442	70.4397	99.3796
	953		99.2714	70.5277	99.2283
	954		99.1265	70.1414	99.2126
	955		99.1143	70.3508	99.5539
	956		98.9349	70.2273	99.3522
	957		98.8381	70.4053	99.5375
	958		98.9568	70.0764	99.6136
	959		98.9616	70.3995	99.5294
	960		98.7026	70.2765	99.5576
	961		98.8563	70.1662	99.2447
	962		98.774	70.3661	99.6617
	963		99.051	70.0463	99.7552
	964		98.8695	70.2252	99.7929
	965			70.166	99.6693
	966			70.0978	99.7843
	967			70.1697	99.7425
	968			70.3722	99.9733
	969			70.0418	100.014
	970			70.2027	99.8171
	971			69.9918	100.07
	972			70.2667	99.952
	973			70.0019	100.087
	974			70.1343	99.8083
	975			70.0447	100.072
	976			69.7451	100.166
	977			69.8405	100.236
	978			69.7293	100.22
	979			70.1012	100.315
	980			70.0822	100.155
	981			70.0188	100.31
	982			69.9561	100.221
	983			69.8957	100.252
	984			69.8558	100.326
	985			69.8967	100.328
	986			69.7327	100.417
	987			69.9712	100.248
	988			69.9567	100.48
	989			69.6704	100.387
	990			69.8637	100.387
	991			69.6852	100.505
	992			69.7414	100.308
	993			69.64	100.471
	994			69.9194	100.443
	995			69.864	100.259
	996			69.8257	100.429
	997			69.7868	100.249
	998			69.6706	100.247
	999			69.5173	100.606
	1000			69.6054	100.226
	1001
	1002
	1003
	1004
	1005
	1006
	1007
	1008
	1009
	1010
	1011
	1012
	1013
	1014
	1015
	1016
	1017
	1018
	1019
	1020
	1021
	1022
	1023
	1024
	1025
	1026
	1027
	1028
	1029
	1030
	1031
	1032
	1033
	1034
	1035
	1036
	1037
	1038
	1039
	1040
	1041
	1042
	1043
	1044
	1045
	1046
	1047
	1048
	1049
	1050
	1051
	1052
	1053
	1054
	1055
	1056
	1057
	1058
	1059
	1060
	1061
	1062
	1063
	1064
	1065
	1066
	1067
	1068
	1069
	1070
	1071
	1072
	1073
	1074
	1075
	1076
	1077
	1078
	1079
	1080
	1081
	1082
	1083
	1084
	1085
	1086
	1087
	1088
	1089
	1090
	1091
	1092
	1093
	1094
	1095
	1096
	1097
	1098
	1099
	1100
	1101
	1102
	1103
	1104
	1105
	1106
	1107
	1108
	1109
	1110
	1111
	1112
	1113
	1114
	1115
	1116
	1117
	1118
	1119
	1120
	1121
	1122
	1123
	1124
	1125
	1126
	1127
	1128
	1129
	1130
	1131
	1132
	1133
	1134
	1135
	1136
	1137
	1138
	1139
	1140
	1141
	1142
	1143
	1144
	1145
	1146
	1147
	1148
	1149
	1150
	1151
	1152
	1153
	1154
	1155
	1156
	1157
	1158
	1159
	1160
	1161
	1162
	1163
	1164
	1165
	1166
	1167
	1168
	1169
	1170
	1171
	1172
	1173
	1174
	1175
	1176
	1177
	1178
	1179
	1180
	1181
	1182
	1183
	1184
	1185
	1186
	1187
	1188
	1189
	1190
	1191
	1192
	1193
	1194
	1195
	1196
	1197
	1198
	1199
	1200
	1201
	1202
	1203
	1204
	1205
	1206
	1207
	1208
	1209
	1210
	1211
	1212
	1213
	1214
	1215
	1216
	1217
	1218
	1219
	1220
	1221
	1222
	1223
	1224
	1225
	1226
	1227
	1228
	1229
	1230
	1231
	1232
	1233
	1234
	1235
	1236
	1237
	1238
	1239
	1240
	1241
	1242
	1243
	1244
	1245
	1246
	1247
	1248
	1249
	1250
	1251
	1252
	1253
	1254
	1255
	1256
	1257
	1258
	1259
	1260
	1261
	1262
	1263
	1264
	1265
	1266
	1267
	1268
	1269
	1270
	1271
	1272
	1273
	1274
	1275
	1276
	1277
	1278
	1279
	1280
	1281
	1282
	1283
	1284
	1285
	1286
	1287
	1288
	1289
	1290
	1291
	1292
	1293
	1294
	1295
	1296
	1297
	1298
	1299
	1300
	1301
	1302
	1303
	1304
	1305
	1306
	1307
	1308
	1309
	1310
	1311
	1312
	1313
	1314
	1315
	1316
	1317
	1318
	1319
	1320
	1321
	1322
	1323
	1324
	1325
	1326
	1327
	1328
	1329
	1330
	1331
	1332
	1333
	1334
	1335
	1336
	1337
	1338
	1339
	1340
	1341
	1342
	1343
	1344
	1345
	1346
	1347
	1348
	1349
	1350
	1351
	1352
	1353
	1354
	1355
	1356
	1357
	1358
	1359
	1360
	1361
	1362
	1363
	1364
	1365
	1366
	1367
	1368
	1369
	1370
	1371
	1372
	1373
	1374
	1375
	1376
	1377
	1378
	1379
	1380
	1381
	1382
	1383
	1384
	1385
	1386
	1387
	1388
	1389
	1390
	1391
	1392
	1393
	1394
	1395
	1396
	1397
	1398
	1399
	1400
	1401
	1402
	1403
	1404
	1405
	1406
	1407
	1408
	1409
	1410
	1411
	1412
	1413
	1414
	1415
	1416
	1417
	1418
	1419
	1420
	1421
	1422
	1423
	1424
	1425
	1426
	1427
	1428
	1429
	1430
	1431
	1432
	1433
	1434
	1435
	1436
	1437
	1438
	1439
	1440
	1441
	1442
	1443
	1444
	1445
	1446
	1447
	1448
	1449
	1450
	1451
	1452
	1453
	1454
	1455
	1456
	1457
	1458
	1459
	1460
	1461
	1462
	1463
	1464
	1465
	1466
	1467
	1468
	1469
	1470
	1471
	1472
	1473
	1474
	1475
	1476
	1477
	1478
	1479
	1480
	1481
	1482
	1483
	1484
	1485
	1486
	1487
	1488
	1489
	1490
	1491
	1492
	1493
	1494
	1495
	1496
	1497
	1498
	1499
	1500
	1501
	1502
	1503
	1504
	1505
	1506
	1507
	1508
	1509
	1510
	1511
	1512
	1513
	1514
	1515
	1516
	1517
	1518
	1519
	1520
	1521
	1522
	1523
	1524
	1525
	1526
	1527
	1528
	1529
	1530
	1531
	1532
	1533
	1534
	1535
	1536
	1537
	1538
	1539
	1540
	1541
	1542
	1543
	1544
	1545
	1546
	1547
	1548
	1549
	1550
	1551
	1552
	1553
	1554
	1555
	1556
	1557
	1558
	1559
	1560
	1561
	1562
	1563
	1564
	1565
	1566
	1567
	1568
	1569
	1570
	1571
	1572
	1573
	1574
	1575
	1576
	1577
	1578
	1579
	1580
	1581
	1582
	1583
	1584
	1585
	1586
	1587
	1588
	1589
	1590
	1591
	1592
	1593
	1594
	1595
	1596
	1597
	1598
	1599
	1600
	1601
	1602
	1603
	1604
	1605
	1606
	1607
	1608
	1609
	1610
	1611
	1612
	1613
	1614
	1615
	1616
	1617
	1618
	1619
	1620
	1621
	1622
	1623
	1624
	1625
	1626
	1627
	1628
	1629
	1630
	1631
	1632
	1633
	1634
	1635
	1636
	1637
	1638
	1639
	1640
	1641
	1642
	1643
	1644
	1645
	1646
	1647
	1648
	1649
	1650
	1651
	1652
	1653
	1654
	1655
	1656
	1657
	1658
	1659
	1660
	1661
	1662
	1663
	1664
	1665
	1666
	1667
	1668
	1669
	1670
	1671
	1672
	1673
	1674
	1675
	1676
	1677
	1678
	1679
	1680
	1681
	1682
	1683
	1684
	1685
	1686
	1687
	1688
	1689
	1690
	1691
	1692
	1693
	1694
	1695
	1696
	1697
	1698
	1699
	1700
	1701
	1702
	1703
	1704
	1705
	1706
	1707
	1708
	1709
	1710
	1711
	1712
	1713
	1714
	1715
	1716
	1717
	1718
	1719
	1720
	1721
	1722
	1723
	1724
	1725
	1726
	1727
	1728
	1729
	1730
	1731
	1732
	1733
	1734
	1735
	1736
	1737
	1738
	1739
	1740
	1741
	1742
	1743
	1744
	1745
	1746
	1747
	1748
	1749
	1750
	1751
	1752
	1753
	1754
	1755
	1756
	1757
	1758
	1759
	1760
	1761
	1762
	1763
	1764
	1765
	1766
	1767
	1768
	1769
	1770
	1771
	1772
	1773
	1774
	1775
	1776
	1777
	1778
	1779
	1780
	1781
	1782
	1783
	1784
	1785
	1786
	1787
	1788
	1789
	1790
	1791
	1792
	1793
	1794
	1795
	1796
	1797
	1798
	1799
	1800
	1801
	1802
	1803
	1804
	1805
	1806
	1807
	1808
	1809
	1810
	1811
	1812
	1813
	1814
	1815
	1816
	1817
	1818
	1819
	1820
	1821
	1822
	1823
	1824
	1825
	1826
	1827
	1828
	1829
	1830
	1831
	1832
	1833
	1834
	1835
	1836
	1837
	1838
	1839
	1840
	1841
	1842
	1843
	1844
	1845
	1846
	1847
	1848
	1849
	1850
	1851
	1852
	1853
	1854
	1855
	1856
	1857
	1858
	1859
	1860
	1861
	1862
	1863
	1864
	1865
	1866
	1867
	1868
	1869
	1870
	1871
	1872
	1873
	1874
	1875
	1876
	1877
	1878
	1879
	1880
	1881
	1882
	1883
	1884
	1885
	1886
	1887
	1888
	1889
	1890
	1891
	1892
	1893
	1894
	1895
	1896
	1897
	1898
	1899
	1900
	1901
	1902
	1903
	1904
	1905
	1906
	1907
	1908
	1909
	1910
	1911
	1912
	1913
	1914
	1915
	1916
	1917
	1918
	1919
	1920
	1921
	1922
	1923
	1924
	1925
	1926
	1927
	1928
	1929
	1930
	1931
	1932
	1933
	1934
	1935
	1936
	1937
	1938
	1939
	1940
	1941
	1942
	1943
	1944
	1945
	1946
	1947
	1948
	1949
	1950
	1951
	1952
	1953
	1954
	1955
	1956
	1957
	1958
	1959
	1960
	1961
	1962
	1963
	1964
	1965
	1966
	1967
	1968
	1969
	1970
	1971
	1972
	1973
	1974
	1975
	1976
	1977
	1978
	1979
	1980
	1981
	1982
	1983
	1984
	1985
	1986
	1987
	1988
	1989
	1990
	1991
	1992
	1993
	1994
	1995
	1996
	1997
	1998
	1999
[truncated: 692 more rows]

## Sheet: Fig1B
		[K48 TAIL] (μM)	Rate (substrate/enzyme/minute)				Independent Variable	MichaelisMenten Fit	Independent Variable	Regular Residual
		20	0.86475				0.12	0.24371	20	0.00717
		20	0.78355				0.1399	0.27152	20	-0.07403
		20	0.76382				0.1598	0.29697	20	-0.09377
		10	0.77706				0.1797	0.32035	10	-0.06768
		10	1.26501				0.1996	0.3419	10	0.42027
		10	0.59951				0.2195	0.36182	10	-0.24523
		5	1.07184				0.2394	0.3803	5	0.25167
		5	1.112				0.2593	0.39748	5	0.29184
		5	0.59041				0.2792	0.4135	5	-0.22976
		2.5	0.74685				0.2991	0.42847	2.5	-0.02824
		2.5	0.62289				0.319	0.44249	2.5	-0.1522
		2.5	0.65674				0.3389	0.45565	2.5	-0.11834
		1.25	0.65039				0.3588	0.46803	1.25	-0.04792
		1.25	0.79165				0.3787	0.47969	1.25	0.09333
		1.25	0.70168				0.3986	0.49069	1.25	0.00336
		0.625	0.60616				0.4185	0.50109	0.625	0.02331
		0.625	0.54864				0.4384	0.51094	0.625	-0.03422
		0.625	0.51648				0.4583	0.52027	0.625	-0.06638
		0.3125	0.41319				0.4782	0.52914	0.3125	-0.02482
		0.3125	0.46618				0.4981	0.53757	0.3125	0.02817
		0.3125	0.48156				0.518	0.54559	0.3125	0.04355
		0.15625	0.29246				0.5379	0.55323	0.15625	-0.000129106
		0.15625	0.3768				0.5578	0.56052	0.15625	0.08421
		0.15625	0.24871				0.5777	0.56749	0.15625	-0.04388
							0.5976	0.57415
							0.6175	0.58052
							0.6374	0.58663
							0.6573	0.59248
							0.6772	0.5981
							0.6971	0.60349
							0.717	0.60868
							0.7369	0.61367
							0.7568	0.61847
							0.7767	0.6231
							0.7966	0.62756
							0.8165	0.63186
							0.8364	0.63601
							0.8563	0.64002
							0.8762	0.6439
							0.8961	0.64765
							0.916	0.65127
							0.9359	0.65478
							0.9558	0.65818
							0.9757	0.66148
							0.9956	0.66467
							1.0155	0.66777
							1.0354	0.67077
							1.0553	0.67369
							1.0752	0.67653
							1.0951	0.67928
							1.11499	0.68196
							1.13489	0.68456
							1.15479	0.68709
							1.17469	0.68956
							1.19459	0.69196
							1.21449	0.69429
							1.23439	0.69657
							1.25429	0.69879
							1.27419	0.70095
							1.29409	0.70306
							1.31399	0.70512
							1.33389	0.70713
							1.35379	0.70909
							1.37369	0.711
							1.39359	0.71287
							1.41349	0.71469
							1.43339	0.71647
							1.45329	0.71822
							1.47319	0.71992
							1.49309	0.72159
							1.51299	0.72322
							1.53289	0.72481
							1.55279	0.72637
							1.57269	0.7279
							1.59259	0.7294
							1.61249	0.73086
							1.63239	0.7323
							1.65229	0.7337
							1.67219	0.73508
							1.69209	0.73643
							1.71199	0.73775
							1.73189	0.73905
							1.75179	0.74032
							1.77169	0.74157
							1.79159	0.7428
							1.81149	0.744
							1.83139	0.74518
							1.85129	0.74634
							1.87119	0.74747
							1.89109	0.74859
							1.91099	0.74968
							1.93089	0.75076
							1.95079	0.75182
							1.97069	0.75286
							1.99059	0.75388
							2.01049	0.75488
							2.03039	0.75587
							2.05029	0.75684
							2.07019	0.75779
							2.09009	0.75873
							2.10999	0.75965
							2.12989	0.76056
							2.14979	0.76145
							2.16969	0.76233
							2.18959	0.76319
							2.20949	0.76404
							2.22939	0.76488
							2.24929	0.7657
							2.26919	0.76651
							2.28909	0.76731
							2.30899	0.7681
							2.32889	0.76888
							2.34879	0.76964
							2.36869	0.77039
							2.38859	0.77113
							2.40849	0.77186
							2.42839	0.77258
							2.44829	0.77329
							2.46819	0.77399
							2.48809	0.77468
							2.50799	0.77536
							2.52789	0.77603
							2.54779	0.77669
							2.56769	0.77734
							2.58759	0.77798
							2.60749	0.77861
							2.62739	0.77924
							2.64729	0.77986
							2.66719	0.78046
							2.68709	0.78106
							2.70699	0.78166
							2.72689	0.78224
							2.74679	0.78282
							2.76669	0.78339
							2.78659	0.78395
							2.80649	0.7845
							2.82639	0.78505
							2.84629	0.78559
							2.86619	0.78613
							2.88609	0.78666
							2.90599	0.78718
							2.92589	0.78769
							2.94579	0.7882
							2.96569	0.7887
							2.98559	0.7892
							3.00549	0.78969
							3.02539	0.79017
							3.04529	0.79065
							3.06519	0.79112
							3.08509	0.79159
							3.10498	0.79205
							3.12488	0.79251
							3.14478	0.79296
							3.16468	0.79341
							3.18458	0.79385
							3.20448	0.79428
							3.22438	0.79471
							3.24428	0.79514
							3.26418	0.79556
							3.28408	0.79598
							3.30398	0.79639
							3.32388	0.7968
							3.34378	0.7972
							3.36368	0.7976
							3.38358	0.798
							3.40348	0.79839
							3.42338	0.79877
							3.44328	0.79915
							3.46318	0.79953
							3.48308	0.79991
							3.50298	0.80028
							3.52288	0.80064
							3.54278	0.80101
							3.56268	0.80136
							3.58258	0.80172
							3.60248	0.80207
							3.62238	0.80242
							3.64228	0.80276
							3.66218	0.80311
							3.68208	0.80344
							3.70198	0.80378
							3.72188	0.80411
							3.74178	0.80444
							3.76168	0.80476
							3.78158	0.80508
							3.80148	0.8054
							3.82138	0.80572
							3.84128	0.80603
							3.86118	0.80634
							3.88108	0.80664
							3.90098	0.80695
							3.92088	0.80725
							3.94078	0.80754
							3.96068	0.80784
							3.98058	0.80813
							4.00048	0.80842
							4.02038	0.80871
							4.04028	0.80899
							4.06018	0.80927
							4.08008	0.80955
							4.09998	0.80983
							4.11988	0.8101
							4.13978	0.81038
							4.15968	0.81064
							4.17958	0.81091
							4.19948	0.81118
							4.21938	0.81144
							4.23928	0.8117
							4.25918	0.81196
							4.27908	0.81221
							4.29898	0.81246
							4.31888	0.81271
							4.33878	0.81296
							4.35868	0.81321
							4.37858	0.81345
							4.39848	0.8137
							4.41838	0.81394
							4.43828	0.81418
							4.45818	0.81441
							4.47808	0.81465
							4.49798	0.81488
							4.51788	0.81511
							4.53778	0.81534
							4.55768	0.81557
							4.57758	0.81579
							4.59748	0.81601
							4.61738	0.81624
							4.63728	0.81646
							4.65718	0.81667
							4.67708	0.81689
							4.69698	0.8171
							4.71688	0.81732
							4.73678	0.81753
							4.75668	0.81774
							4.77658	0.81794
							4.79648	0.81815
							4.81638	0.81835
							4.83628	0.81856
							4.85618	0.81876
							4.87608	0.81896
							4.89598	0.81916
							4.91588	0.81935
							4.93578	0.81955
							4.95568	0.81974
							4.97558	0.81994
							4.99548	0.82013
							5.01538	0.82032
							5.03528	0.8205
							5.05518	0.82069
							5.07508	0.82088
							5.09497	0.82106
							5.11487	0.82124
							5.13477	0.82142
							5.15467	0.8216
							5.17457	0.82178
							5.19447	0.82196
							5.21437	0.82214
							5.23427	0.82231
							5.25417	0.82248
							5.27407	0.82266
							5.29397	0.82283
							5.31387	0.823
							5.33377	0.82317
							5.35367	0.82333
							5.37357	0.8235
							5.39347	0.82366
							5.41337	0.82383
							5.43327	0.82399
							5.45317	0.82415
							5.47307	0.82431
							5.49297	0.82447
							5.51287	0.82463
							5.53277	0.82479
							5.55267	0.82495
							5.57257	0.8251
							5.59247	0.82526
							5.61237	0.82541
							5.63227	0.82556
							5.65217	0.82571
							5.67207	0.82586
							5.69197	0.82601
							5.71187	0.82616
							5.73177	0.82631
							5.75167	0.82645
							5.77157	0.8266
							5.79147	0.82674
							5.81137	0.82688
							5.83127	0.82703
							5.85117	0.82717
							5.87107	0.82731
							5.89097	0.82745
							5.91087	0.82759
							5.93077	0.82773
							5.95067	0.82786
							5.97057	0.828
							5.99047	0.82813
							6.01037	0.82827
							6.03027	0.8284
							6.05017	0.82853
							6.07007	0.82867
							6.08997	0.8288
							6.10987	0.82893
							6.12977	0.82906
							6.14967	0.82919
							6.16957	0.82931
							6.18947	0.82944
							6.20937	0.82957
							6.22927	0.82969
							6.24917	0.82982
							6.26907	0.82994
							6.28897	0.83007
							6.30887	0.83019
							6.32877	0.83031
							6.34867	0.83043
							6.36857	0.83055
							6.38847	0.83067
							6.40837	0.83079
							6.42827	0.83091
							6.44817	0.83103
							6.46807	0.83114
							6.48797	0.83126
							6.50787	0.83137
							6.52777	0.83149
							6.54767	0.8316
							6.56757	0.83172
							6.58747	0.83183
							6.60737	0.83194
							6.62727	0.83205
							6.64717	0.83216
							6.66707	0.83227
							6.68697	0.83238
							6.70687	0.83249
							6.72677	0.8326
							6.74667	0.83271
							6.76657	0.83282
							6.78647	0.83292
							6.80637	0.83303
							6.82627	0.83313
							6.84617	0.83324
							6.86607	0.83334
							6.88597	0.83345
							6.90587	0.83355
							6.92577	0.83365
							6.94567	0.83375
							6.96557	0.83386
							6.98547	0.83396
							7.00537	0.83406
							7.02527	0.83416
							7.04517	0.83426
							7.06507	0.83435
							7.08496	0.83445
							7.10486	0.83455
							7.12476	0.83465
							7.14466	0.83474
							7.16456	0.83484
							7.18446	0.83494
							7.20436	0.83503
							7.22426	0.83513
							7.24416	0.83522
							7.26406	0.83531
							7.28396	0.83541
							7.30386	0.8355
							7.32376	0.83559
							7.34366	0.83568
							7.36356	0.83577
							7.38346	0.83586
							7.40336	0.83595
							7.42326	0.83604
							7.44316	0.83613
							7.46306	0.83622
							7.48296	0.83631
							7.50286	0.8364
							7.52276	0.83649
							7.54266	0.83657
							7.56256	0.83666
							7.58246	0.83675
							7.60236	0.83683
							7.62226	0.83692
							7.64216	0.837
							7.66206	0.83709
							7.68196	0.83717
							7.70186	0.83725
							7.72176	0.83734
							7.74166	0.83742
							7.76156	0.8375
							7.78146	0.83758
							7.80136	0.83767
							7.82126	0.83775
							7.84116	0.83783
							7.86106	0.83791
							7.88096	0.83799
							7.90086	0.83807
							7.92076	0.83815
							7.94066	0.83823
							7.96056	0.8383
							7.98046	0.83838
							8.00036	0.83846
							8.02026	0.83854
							8.04016	0.83861
							8.06006	0.83869
							8.07996	0.83877
							8.09986	0.83884
							8.11976	0.83892
							8.13966	0.83899
							8.15956	0.83907
							8.17946	0.83914
							8.19936	0.83922
							8.21926	0.83929
							8.23916	0.83936
							8.25906	0.83944
							8.27896	0.83951
							8.29886	0.83958
							8.31876	0.83965
							8.33866	0.83973
							8.35856	0.8398
							8.37846	0.83987
							8.39836	0.83994
							8.41826	0.84001
							8.43816	0.84008
							8.45806	0.84015
							8.47796	0.84022
							8.49786	0.84029
							8.51776	0.84036
							8.53766	0.84043
							8.55756	0.84049
							8.57746	0.84056
							8.59736	0.84063
							8.61726	0.8407
							8.63716	0.84076
							8.65706	0.84083
							8.67696	0.8409
							8.69686	0.84096
							8.71676	0.84103
							8.73666	0.84109
							8.75656	0.84116
							8.77646	0.84122
							8.79636	0.84129
							8.81626	0.84135
							8.83616	0.84142
							8.85606	0.84148
							8.87596	0.84154
							8.89586	0.84161
							8.91576	0.84167
							8.93566	0.84173
							8.95556	0.8418
							8.97546	0.84186
							8.99536	0.84192
							9.01526	0.84198
							9.03516	0.84204
							9.05506	0.8421
							9.07495	0.84217
							9.09485	0.84223
							9.11475	0.84229
							9.13465	0.84235
							9.15455	0.84241
							9.17445	0.84247
							9.19435	0.84253
							9.21425	0.84258
							9.23415	0.84264
							9.25405	0.8427
							9.27395	0.84276
							9.29385	0.84282
							9.31375	0.84288
							9.33365	0.84293
							9.35355	0.84299
							9.37345	0.84305
							9.39335	0.84311
							9.41325	0.84316
							9.43315	0.84322
							9.45305	0.84328
							9.47295	0.84333
							9.49285	0.84339
							9.51275	0.84344
							9.53265	0.8435
							9.55255	0.84355
							9.57245	0.84361
							9.59235	0.84366
							9.61225	0.84372
							9.63215	0.84377
							9.65205	0.84383
							9.67195	0.84388
							9.69185	0.84393
							9.71175	0.84399
							9.73165	0.84404
							9.75155	0.84409
							9.77145	0.84415
							9.79135	0.8442
							9.81125	0.84425
							9.83115	0.8443
							9.85105	0.84435
							9.87095	0.84441
							9.89085	0.84446
							9.91075	0.84451
							9.93065	0.84456
							9.95055	0.84461
							9.97045	0.84466
							9.99035	0.84471
							10.0102	0.84476
							10.0302	0.84481
							10.0501	0.84486
							10.07	0.84491
							10.0899	0.84496
							10.1098	0.84501
							10.1296	0.84506
							10.1495	0.84511
							10.1694	0.84516
							10.1893	0.84521
							10.2093	0.84526
							10.2292	0.8453
							10.2491	0.84535
							10.269	0.8454
							10.2889	0.84545
							10.3087	0.8455
							10.3286	0.84554
							10.3485	0.84559
							10.3684	0.84564
							10.3884	0.84568
							10.4083	0.84573
							10.4282	0.84578
							10.4481	0.84582
							10.468	0.84587
							10.4878	0.84592
							10.5077	0.84596
							10.5276	0.84601
							10.5475	0.84605
							10.5674	0.8461
							10.5874	0.84614
							10.6073	0.84619
							10.6272	0.84623
							10.6471	0.84628
							10.6669	0.84632
							10.6868	0.84637
							10.7067	0.84641
							10.7266	0.84645
							10.7465	0.8465
							10.7665	0.84654
							10.7864	0.84659
							10.8063	0.84663
							10.8262	0.84667
							10.846	0.84672
							10.8659	0.84676
							10.8858	0.8468
							10.9057	0.84684
							10.9256	0.84689
							10.9456	0.84693
							10.9655	0.84697
							10.9854	0.84701
							11.0053	0.84705
							11.0252	0.8471
							11.045	0.84714
							11.0649	0.84718
							11.0848	0.84722
							11.1047	0.84726
							11.1246	0.8473
							11.1445	0.84734
							11.1644	0.84738
							11.1843	0.84742
							11.2042	0.84747
							11.2241	0.84751
							11.244	0.84755
							11.2639	0.84759
							11.2838	0.84763
							11.3037	0.84767
							11.3236	0.84771
							11.3435	0.84774
							11.3634	0.84778
							11.3833	0.84782
							11.4032	0.84786
							11.4231	0.8479
							11.443	0.84794
							11.4629	0.84798
							11.4828	0.84802
							11.5027	0.84806
							11.5226	0.84809
							11.5425	0.84813
							11.5624	0.84817
							11.5823	0.84821
							11.6022	0.84825
							11.6221	0.84828
							11.642	0.84832
							11.6619	0.84836
							11.6818	0.8484
							11.7017	0.84843
							11.7216	0.84847
							11.7415	0.84851
							11.7614	0.84854
							11.7813	0.84858
							11.8012	0.84862
							11.8211	0.84865
							11.841	0.84869
							11.8609	0.84873
							11.8808	0.84876
							11.9007	0.8488
							11.9206	0.84883
							11.9405	0.84887
							11.9604	0.8489
							11.9803	0.84894
							12.0002	0.84898
							12.0201	0.84901
							12.04	0.84905
							12.0599	0.84908
							12.0798	0.84912
							12.0997	0.84915
							12.1196	0.84919
							12.1395	0.84922
							12.1594	0.84925
							12.1793	0.84929
							12.1992	0.84932
							12.2191	0.84936
							12.239	0.84939
							12.2589	0.84943
							12.2788	0.84946
							12.2987	0.84949
							12.3186	0.84953
							12.3385	0.84956
							12.3584	0.84959
							12.3783	0.84963
							12.3982	0.84966
							12.4181	0.84969
							12.438	0.84973
							12.4579	0.84976
							12.4778	0.84979
							12.4977	0.84982
							12.5176	0.84986
							12.5375	0.84989
							12.5574	0.84992
							12.5773	0.84995
							12.5972	0.84999
							12.6171	0.85002
							12.637	0.85005
							12.6569	0.85008
							12.6768	0.85011
							12.6967	0.85015
							12.7166	0.85018
							12.7365	0.85021
							12.7564	0.85024
							12.7763	0.85027
							12.7962	0.8503
							12.8161	0.85033
							12.836	0.85036
							12.8559	0.8504
							12.8758	0.85043
							12.8957	0.85046
							12.9156	0.85049
							12.9355	0.85052
							12.9554	0.85055
							12.9753	0.85058
							12.9952	0.85061
							13.0151	0.85064
							13.035	0.85067
							13.0549	0.8507
							13.0748	0.85073
							13.0947	0.85076
							13.1146	0.85079
							13.1345	0.85082
							13.1544	0.85085
							13.1743	0.85088
							13.1942	0.85091
							13.2141	0.85094
							13.234	0.85097
							13.2539	0.851
							13.2738	0.85102
							13.2937	0.85105
							13.3136	0.85108
							13.3335	0.85111
							13.3534	0.85114
							13.3733	0.85117
							13.3932	0.8512
							13.4131	0.85123
							13.433	0.85125
							13.4529	0.85128
							13.4728	0.85131
							13.4927	0.85134
							13.5126	0.85137
							13.5325	0.85139
							13.5524	0.85142
							13.5723	0.85145
							13.5922	0.85148
							13.6121	0.85151
							13.632	0.85153
							13.6519	0.85156
							13.6718	0.85159
							13.6917	0.85162
							13.7116	0.85164
							13.7315	0.85167
							13.7514	0.8517
							13.7713	0.85172
							13.7912	0.85175
							13.8111	0.85178
							13.831	0.8518
							13.8509	0.85183
							13.8708	0.85186
							13.8907	0.85188
							13.9106	0.85191
							13.9305	0.85194
							13.9504	0.85196
							13.9703	0.85199
							13.9902	0.85202
							14.0101	0.85204
							14.03	0.85207
							14.0499	0.85209
							14.0698	0.85212
							14.0897	0.85215
							14.1096	0.85217
							14.1295	0.8522
							14.1494	0.85222
							14.1693	0.85225
							14.1892	0.85227
							14.2091	0.8523
							14.229	0.85232
							14.2489	0.85235
							14.2688	0.85238
							14.2887	0.8524
							14.3086	0.85243
							14.3285	0.85245
							14.3484	0.85248
							14.3683	0.8525
							14.3882	0.85253
							14.4081	0.85255
							14.428	0.85257
							14.4479	0.8526
							14.4678	0.85262
							14.4877	0.85265
							14.5076	0.85267
							14.5275	0.8527
							14.5474	0.85272
							14.5673	0.85275
							14.5872	0.85277
							14.6071	0.85279
							14.627	0.85282
							14.6469	0.85284
							14.6668	0.85287
							14.6867	0.85289
							14.7066	0.85291
							14.7265	0.85294
							14.7464	0.85296
							14.7663	0.85298
							14.7862	0.85301
							14.8061	0.85303
							14.826	0.85305
							14.8459	0.85308
							14.8658	0.8531
							14.8857	0.85312
							14.9056	0.85315
							14.9255	0.85317
							14.9454	0.85319
							14.9653	0.85322
							14.9852	0.85324
							15.0051	0.85326
							15.025	0.85329
							15.0449	0.85331
							15.0648	0.85333
							15.0847	0.85335
							15.1046	0.85338
							15.1245	0.8534
							15.1444	0.85342
							15.1643	0.85344
							15.1842	0.85347
							15.2041	0.85349
							15.224	0.85351
							15.2439	0.85353
							15.2638	0.85355
							15.2837	0.85358
							15.3036	0.8536
							15.3235	0.85362
							15.3434	0.85364
							15.3633	0.85366
							15.3832	0.85369
							15.4031	0.85371
							15.423	0.85373
							15.4429	0.85375
							15.4628	0.85377
							15.4827	0.85379
							15.5026	0.85381
							15.5225	0.85384
							15.5424	0.85386
							15.5623	0.85388
							15.5822	0.8539
							15.6021	0.85392
							15.622	0.85394
							15.6419	0.85396
							15.6618	0.85398
							15.6817	0.85401
							15.7016	0.85403
							15.7215	0.85405
							15.7414	0.85407
							15.7613	0.85409
							15.7812	0.85411
							15.8011	0.85413
							15.821	0.85415
							15.8409	0.85417
							15.8608	0.85419
							15.8807	0.85421
							15.9006	0.85423
							15.9205	0.85425
							15.9404	0.85427
							15.9603	0.85429
							15.9802	0.85431
							16.0001	0.85433
							16.02	0.85435
							16.0399	0.85437
							16.0598	0.85439
							16.0797	0.85441
							16.0996	0.85443
							16.1195	0.85445
							16.1394	0.85447
							16.1593	0.85449
							16.1792	0.85451
							16.1991	0.85453
							16.219	0.85455
							16.2389	0.85457
							16.2588	0.85459
							16.2787	0.85461
							16.2986	0.85463
							16.3185	0.85465
							16.3384	0.85467
							16.3583	0.85469
							16.3782	0.85471
							16.3981	0.85473
							16.418	0.85475
							16.4379	0.85476
							16.4578	0.85478
							16.4777	0.8548
							16.4976	0.85482
							16.5175	0.85484
							16.5374	0.85486
							16.5573	0.85488
							16.5772	0.8549
							16.5971	0.85492
							16.617	0.85493
							16.6369	0.85495
							16.6568	0.85497
							16.6767	0.85499
							16.6966	0.85501
							16.7165	0.85503
							16.7364	0.85505
							16.7563	0.85506
							16.7762	0.85508
							16.7961	0.8551
							16.816	0.85512
							16.8359	0.85514
							16.8558	0.85516
							16.8757	0.85517
							16.8956	0.85519
							16.9155	0.85521
							16.9354	0.85523
							16.9553	0.85525
							16.9752	0.85526
							16.9951	0.85528
							17.015	0.8553
							17.0349	0.85532
							17.0548	0.85534
							17.0747	0.85535
							17.0946	0.85537
							17.1145	0.85539
							17.1344	0.85541
							17.1543	0.85542
							17.1742	0.85544
							17.1941	0.85546
							17.214	0.85548
							17.2339	0.85549
							17.2538	0.85551
							17.2737	0.85553
							17.2936	0.85555
							17.3135	0.85556
							17.3334	0.85558
							17.3533	0.8556
							17.3732	0.85561
							17.3931	0.85563
							17.413	0.85565
							17.4329	0.85567
							17.4528	0.85568
							17.4727	0.8557
							17.4926	0.85572
							17.5125	0.85573
							17.5324	0.85575
							17.5523	0.85577
							17.5722	0.85578
							17.5921	0.8558
							17.612	0.85582
							17.6319	0.85583
							17.6518	0.85585
							17.6717	0.85587
							17.6916	0.85588
							17.7115	0.8559
							17.7314	0.85592
							17.7513	0.85593
							17.7712	0.85595
							17.7911	0.85597
							17.811	0.85598
							17.8309	0.856
							17.8508	0.85601
							17.8707	0.85603
							17.8906	0.85605
							17.9105	0.85606
							17.9304	0.85608
							17.9503	0.85609
							17.9702	0.85611
							17.9901	0.85613
							18.01	0.85614
							18.0299	0.85616
							18.0498	0.85617
							18.0697	0.85619
							18.0896	0.85621
							18.1095	0.85622
							18.1294	0.85624
							18.1493	0.85625
							18.1692	0.85627
							18.1891	0.85628
							18.209	0.8563
							18.2289	0.85632
							18.2488	0.85633
							18.2687	0.85635
							18.2886	0.85636
							18.3085	0.85638
							18.3284	0.85639
							18.3483	0.85641
							18.3682	0.85642
							18.3881	0.85644
							18.408	0.85645
							18.4279	0.85647
							18.4478	0.85649
							18.4677	0.8565
							18.4876	0.85652
							18.5075	0.85653
							18.5274	0.85655
							18.5473	0.85656
							18.5672	0.85658
							18.5871	0.85659
							18.607	0.85661
							18.6269	0.85662
							18.6468	0.85664
							18.6667	0.85665
							18.6866	0.85667
							18.7065	0.85668
							18.7264	0.8567
							18.7463	0.85671
							18.7662	0.85672
							18.7861	0.85674
							18.806	0.85675
							18.8259	0.85677
							18.8458	0.85678
							18.8657	0.8568
							18.8856	0.85681
							18.9055	0.85683
							18.9254	0.85684
							18.9453	0.85686
							18.9652	0.85687
							18.9851	0.85688
							19.005	0.8569
							19.0249	0.85691
							19.0448	0.85693
							19.0647	0.85694
							19.0846	0.85696
							19.1045	0.85697
							19.1244	0.85698
							19.1443	0.857
							19.1642	0.85701
							19.1841	0.85703
							19.204	0.85704
							19.2239	0.85705
							19.2438	0.85707
							19.2637	0.85708
							19.2836	0.8571
							19.3035	0.85711
							19.3234	0.85712
							19.3433	0.85714
							19.3632	0.85715
							19.3831	0.85717
							19.403	0.85718
							19.4229	0.85719
							19.4428	0.85721
							19.4627	0.85722
							19.4826	0.85723
							19.5025	0.85725
							19.5224	0.85726
							19.5423	0.85728
							19.5622	0.85729
							19.5821	0.8573
							19.602	0.85732
							19.6219	0.85733
							19.6418	0.85734
							19.6617	0.85736
							19.6816	0.85737
							19.7015	0.85738
							19.7214	0.8574
							19.7413	0.85741
							19.7612	0.85742
							19.7811	0.85744
							19.801	0.85745
							19.8209	0.85746
							19.8408	0.85748
							19.8607	0.85749
							19.8806	0.8575
							19.9005	0.85752
							19.9204	0.85753
							19.9403	0.85754
							19.9602	0.85755
							19.9801	0.85757
							20	0.85758

## Sheet: Fig1C
	[K48 RED + K48 GREEN] (μM)	Rate (substrate/enzyme/minute)					Independent Variable	MichaelisMenten Fit	Independent Variable	Regular Residual
	25.7201	0.93542					0.40188	0.0737	25.7201	0.18211
	25.7201	0.81783					0.42722	0.07793	25.7201	0.06452
	25.7201	0.78674					0.45256	0.08213	25.7201	0.03343
	12.8601	0.55547					0.47791	0.08627	12.8601	-0.10165
	12.8601	0.43536					0.50325	0.09038	12.8601	-0.22176
	12.8601	0.53261					0.5286	0.09445	12.8601	-0.12451
	6.43004	0.67983					0.55394	0.09847	6.43004	0.15639
	6.43004	0.6835					0.57928	0.10245	6.43004	0.16006
	6.43004	0.34662					0.60463	0.10639	6.43004	-0.17682
	3.21502	0.3024					0.62997	0.11029	3.21502	-0.06966
	3.21502	0.42481					0.65531	0.11416	3.21502	0.05274
	3.21502	0.32285					0.68066	0.11798	3.21502	-0.04922
	1.60751	0.28619					0.706	0.12177	1.60751	0.05047
	1.60751	0.30013					0.73134	0.12552	1.60751	0.06441
	1.60751	0.16666					0.75669	0.12923	1.60751	-0.06907
	0.80375	0.15411					0.78203	0.13291	0.80375	0.01808
	0.80375	0.22539					0.80737	0.13655	0.80375	0.08935
	0.80375	0.15395					0.83272	0.14015	0.80375	0.01792
	0.40188	0.08453					0.85806	0.14373	0.40188	0.01083
	0.40188	0.1386					0.88341	0.14726	0.40188	0.0649
	0.40188	0.09336					0.90875	0.15077	0.40188	0.01967
							0.93409	0.15423
							0.95944	0.15767
							0.98478	0.16108
							1.01012	0.16445
							1.03547	0.16779
							1.06081	0.1711
							1.08615	0.17438
							1.1115	0.17763
							1.13684	0.18085
							1.16219	0.18404
							1.18753	0.1872
							1.21287	0.19034
							1.23822	0.19344
							1.26356	0.19652
							1.2889	0.19957
							1.31425	0.20259
							1.33959	0.20559
							1.36493	0.20856
							1.39028	0.21151
							1.41562	0.21442
							1.44097	0.21732
							1.46631	0.22019
							1.49165	0.22303
							1.517	0.22585
							1.54234	0.22865
							1.56768	0.23142
							1.59303	0.23417
							1.61837	0.23689
							1.64371	0.23959
							1.66906	0.24227
							1.6944	0.24493
							1.71974	0.24757
							1.74509	0.25018
							1.77043	0.25277
							1.79578	0.25535
							1.82112	0.2579
							1.84646	0.26043
							1.87181	0.26294
							1.89715	0.26542
							1.92249	0.26789
							1.94784	0.27034
							1.97318	0.27277
							1.99852	0.27518
							2.02387	0.27758
							2.04921	0.27995
							2.07456	0.2823
							2.0999	0.28464
							2.12524	0.28696
							2.15059	0.28926
							2.17593	0.29154
							2.20127	0.29381
							2.22662	0.29606
							2.25196	0.29829
							2.2773	0.3005
							2.30265	0.3027
							2.32799	0.30488
							2.35334	0.30704
							2.37868	0.30919
							2.40402	0.31132
							2.42937	0.31344
							2.45471	0.31554
							2.48005	0.31762
							2.5054	0.31969
							2.53074	0.32175
							2.55608	0.32379
							2.58143	0.32581
							2.60677	0.32782
							2.63211	0.32982
							2.65746	0.3318
							2.6828	0.33377
							2.70815	0.33572
							2.73349	0.33766
							2.75883	0.33959
							2.78418	0.3415
							2.80952	0.3434
							2.83486	0.34529
							2.86021	0.34716
							2.88555	0.34902
							2.91089	0.35086
							2.93624	0.3527
							2.96158	0.35452
							2.98693	0.35633
							3.01227	0.35813
							3.03761	0.35991
							3.06296	0.36168
							3.0883	0.36344
							3.11364	0.36519
							3.13899	0.36693
							3.16433	0.36865
							3.18967	0.37036
							3.21502	0.37207
							3.24036	0.37376
							3.26571	0.37544
							3.29105	0.37711
							3.31639	0.37876
							3.34174	0.38041
							3.36708	0.38205
							3.39242	0.38367
							3.41777	0.38529
							3.44311	0.38689
							3.46845	0.38849
							3.4938	0.39007
							3.51914	0.39164
							3.54448	0.39321
							3.56983	0.39476
							3.59517	0.3963
							3.62052	0.39784
							3.64586	0.39936
							3.6712	0.40088
							3.69655	0.40238
							3.72189	0.40388
							3.74723	0.40537
							3.77258	0.40684
							3.79792	0.40831
							3.82326	0.40977
							3.84861	0.41122
							3.87395	0.41266
							3.8993	0.4141
							3.92464	0.41552
							3.94998	0.41694
							3.97533	0.41834
							4.00067	0.41974
							4.02601	0.42113
							4.05136	0.42251
							4.0767	0.42389
							4.10204	0.42525
							4.12739	0.42661
							4.15273	0.42796
							4.17808	0.4293
							4.20342	0.43063
							4.22876	0.43196
							4.25411	0.43328
							4.27945	0.43459
							4.30479	0.43589
							4.33014	0.43719
							4.35548	0.43847
							4.38082	0.43975
							4.40617	0.44103
							4.43151	0.44229
							4.45685	0.44355
							4.4822	0.4448
							4.50754	0.44604
							4.53289	0.44728
							4.55823	0.44851
							4.58357	0.44973
							4.60892	0.45095
							4.63426	0.45216
							4.6596	0.45336
							4.68495	0.45456
							4.71029	0.45575
							4.73563	0.45693
							4.76098	0.4581
							4.78632	0.45927
							4.81167	0.46044
							4.83701	0.46159
							4.86235	0.46274
							4.8877	0.46389
							4.91304	0.46503
							4.93838	0.46616
							4.96373	0.46728
							4.98907	0.4684
							5.01441	0.46952
							5.03976	0.47062
							5.0651	0.47172
							5.09045	0.47282
							5.11579	0.47391
							5.14113	0.47499
							5.16648	0.47607
							5.19182	0.47715
							5.21716	0.47821
							5.24251	0.47927
							5.26785	0.48033
							5.29319	0.48138
							5.31854	0.48242
							5.34388	0.48346
							5.36922	0.4845
							5.39457	0.48553
							5.41991	0.48655
							5.44526	0.48757
							5.4706	0.48858
							5.49594	0.48959
							5.52129	0.49059
							5.54663	0.49159
							5.57197	0.49258
							5.59732	0.49357
							5.62266	0.49455
							5.648	0.49553
							5.67335	0.4965
							5.69869	0.49747
							5.72404	0.49843
							5.74938	0.49939
							5.77472	0.50034
							5.80007	0.50129
							5.82541	0.50224
							5.85075	0.50317
							5.8761	0.50411
							5.90144	0.50504
							5.92678	0.50596
							5.95213	0.50688
							5.97747	0.5078
							6.00281	0.50871
							6.02816	0.50962
							6.0535	0.51052
							6.07885	0.51142
							6.10419	0.51232
							6.12953	0.51321
							6.15488	0.51409
							6.18022	0.51497
							6.20556	0.51585
							6.23091	0.51672
							6.25625	0.51759
							6.28159	0.51846
							6.30694	0.51932
							6.33228	0.52018
							6.35763	0.52103
							6.38297	0.52188
							6.40831	0.52272
							6.43366	0.52356
							6.459	0.5244
							6.48434	0.52523
							6.50969	0.52606
							6.53503	0.52689
							6.56037	0.52771
							6.58572	0.52853
							6.61106	0.52934
							6.63641	0.53015
							6.66175	0.53096
							6.68709	0.53176
							6.71244	0.53256
							6.73778	0.53335
							6.76312	0.53415
							6.78847	0.53493
							6.81381	0.53572
							6.83915	0.5365
							6.8645	0.53728
							6.88984	0.53805
							6.91518	0.53882
							6.94053	0.53959
							6.96587	0.54035
							6.99122	0.54111
							7.01656	0.54187
							7.0419	0.54263
							7.06725	0.54338
							7.09259	0.54412
							7.11793	0.54487
							7.14328	0.54561
							7.16862	0.54635
							7.19396	0.54708
							7.21931	0.54781
							7.24465	0.54854
							7.27	0.54926
							7.29534	0.54998
							7.32068	0.5507
							7.34603	0.55142
							7.37137	0.55213
							7.39671	0.55284
							7.42206	0.55354
							7.4474	0.55425
							7.47274	0.55495
							7.49809	0.55564
							7.52343	0.55634
							7.54878	0.55703
							7.57412	0.55772
							7.59946	0.5584
							7.62481	0.55909
							7.65015	0.55977
							7.67549	0.56044
							7.70084	0.56112
							7.72618	0.56179
							7.75152	0.56246
							7.77687	0.56312
							7.80221	0.56378
							7.82755	0.56444
							7.8529	0.5651
							7.87824	0.56576
							7.90359	0.56641
							7.92893	0.56706
							7.95427	0.5677
							7.97962	0.56835
							8.00496	0.56899
							8.0303	0.56963
							8.05565	0.57026
							8.08099	0.5709
							8.10633	0.57153
							8.13168	0.57216
							8.15702	0.57278
							8.18237	0.5734
							8.20771	0.57403
							8.23305	0.57464
							8.2584	0.57526
							8.28374	0.57587
							8.30908	0.57648
							8.33443	0.57709
							8.35977	0.5777
							8.38511	0.5783
							8.41046	0.5789
							8.4358	0.5795
							8.46115	0.5801
							8.48649	0.58069
							8.51183	0.58129
							8.53718	0.58187
							8.56252	0.58246
							8.58786	0.58305
							8.61321	0.58363
							8.63855	0.58421
							8.66389	0.58479
							8.68924	0.58536
							8.71458	0.58594
							8.73992	0.58651
							8.76527	0.58708
							8.79061	0.58765
							8.81596	0.58821
							8.8413	0.58877
							8.86664	0.58933
							8.89199	0.58989
							8.91733	0.59045
							8.94267	0.591
							8.96802	0.59156
							8.99336	0.59211
							9.0187	0.59265
							9.04405	0.5932
							9.06939	0.59374
							9.09474	0.59429
							9.12008	0.59483
							9.14542	0.59536
							9.17077	0.5959
							9.19611	0.59643
							9.22145	0.59696
							9.2468	0.59749
							9.27214	0.59802
							9.29748	0.59855
							9.32283	0.59907
							9.34817	0.59959
							9.37352	0.60011
							9.39886	0.60063
							9.4242	0.60115
							9.44955	0.60166
							9.47489	0.60218
							9.50023	0.60269
							9.52558	0.6032
							9.55092	0.6037
							9.57626	0.60421
							9.60161	0.60471
							9.62695	0.60521
							9.65229	0.60571
							9.67764	0.60621
							9.70298	0.60671
							9.72833	0.6072
							9.75367	0.60769
							9.77901	0.60818
							9.80436	0.60867
							9.8297	0.60916
							9.85504	0.60965
							9.88039	0.61013
							9.90573	0.61061
							9.93107	0.61109
							9.95642	0.61157
							9.98176	0.61205
							10.0071	0.61252
							10.0325	0.613
							10.0578	0.61347
							10.0831	0.61394
							10.1085	0.61441
							10.1338	0.61488
							10.1592	0.61534
							10.1845	0.6158
							10.2098	0.61627
							10.2352	0.61673
							10.2605	0.61719
							10.2859	0.61764
							10.3112	0.6181
							10.3366	0.61855
							10.3619	0.61901
							10.3873	0.61946
							10.4126	0.61991
							10.438	0.62036
							10.4633	0.6208
							10.4886	0.62125
							10.514	0.62169
							10.5393	0.62213
							10.5647	0.62257
							10.59	0.62301
							10.6153	0.62345
							10.6407	0.62389
							10.666	0.62432
							10.6914	0.62476
							10.7167	0.62519
							10.7421	0.62562
							10.7674	0.62605
							10.7928	0.62647
							10.8181	0.6269
							10.8434	0.62732
							10.8688	0.62775
							10.8941	0.62817
							10.9195	0.62859
							10.9448	0.62901
							10.9702	0.62943
							10.9955	0.62984
							11.0208	0.63026
							11.0462	0.63067
							11.0715	0.63108
							11.0969	0.63149
							11.1222	0.6319
							11.1476	0.63231
							11.1729	0.63272
							11.1983	0.63312
							11.2236	0.63353
							11.2489	0.63393
							11.2743	0.63433
							11.2996	0.63473
							11.325	0.63513
							11.3503	0.63553
							11.3757	0.63593
							11.401	0.63632
							11.4263	0.63672
							11.4517	0.63711
							11.477	0.6375
							11.5024	0.63789
							11.5277	0.63828
							11.5531	0.63867
							11.5784	0.63905
							11.6037	0.63944
							11.6291	0.63982
							11.6544	0.64021
							11.6798	0.64059
							11.7051	0.64097
							11.7305	0.64135
							11.7558	0.64172
							11.7812	0.6421
							11.8065	0.64248
							11.8318	0.64285
							11.8572	0.64323
							11.8825	0.6436
							11.9079	0.64397
							11.9332	0.64434
							11.9586	0.64471
							11.9839	0.64507
							12.0092	0.64544
							12.0346	0.64581
							12.0599	0.64617
							12.0853	0.64653
							12.1106	0.6469
							12.136	0.64726
							12.1613	0.64762
							12.1867	0.64797
							12.212	0.64833
							12.2373	0.64869
							12.2627	0.64904
							12.288	0.6494
							12.3134	0.64975
							12.3387	0.6501
							12.3641	0.65045
							12.3894	0.6508
							12.4147	0.65115
							12.4401	0.6515
							12.4654	0.65185
							12.4908	0.65219
							12.5161	0.65254
							12.5415	0.65288
							12.5668	0.65323
							12.5922	0.65357
							12.6175	0.65391
							12.6428	0.65425
							12.6682	0.65459
							12.6935	0.65492
							12.7189	0.65526
							12.7442	0.6556
							12.7696	0.65593
							12.7949	0.65626
							12.8202	0.6566
							12.8456	0.65693
							12.8709	0.65726
							12.8963	0.65759
							12.9216	0.65792
							12.947	0.65825
							12.9723	0.65857
							12.9977	0.6589
							13.023	0.65922
							13.0483	0.65955
							13.0737	0.65987
							13.099	0.66019
							13.1244	0.66052
							13.1497	0.66084
							13.1751	0.66116
							13.2004	0.66147
							13.2257	0.66179
							13.2511	0.66211
							13.2764	0.66242
							13.3018	0.66274
							13.3271	0.66305
							13.3525	0.66337
							13.3778	0.66368
							13.4032	0.66399
							13.4285	0.6643
							13.4538	0.66461
							13.4792	0.66492
							13.5045	0.66523
							13.5299	0.66553
							13.5552	0.66584
							13.5806	0.66614
							13.6059	0.66645
							13.6312	0.66675
							13.6566	0.66705
							13.6819	0.66736
							13.7073	0.66766
							13.7326	0.66796
							13.758	0.66826
							13.7833	0.66855
							13.8087	0.66885
							13.834	0.66915
							13.8593	0.66944
							13.8847	0.66974
							13.91	0.67003
							13.9354	0.67033
							13.9607	0.67062
							13.9861	0.67091
							14.0114	0.6712
							14.0367	0.67149
							14.0621	0.67178
							14.0874	0.67207
							14.1128	0.67236
							14.1381	0.67265
							14.1635	0.67293
							14.1888	0.67322
							14.2141	0.6735
							14.2395	0.67379
							14.2648	0.67407
							14.2902	0.67435
							14.3155	0.67463
							14.3409	0.67492
							14.3662	0.6752
							14.3916	0.67548
							14.4169	0.67575
							14.4422	0.67603
							14.4676	0.67631
							14.4929	0.67659
							14.5183	0.67686
							14.5436	0.67714
							14.569	0.67741
							14.5943	0.67768
							14.6196	0.67796
							14.645	0.67823
							14.6703	0.6785
							14.6957	0.67877
							14.721	0.67904
							14.7464	0.67931
							14.7717	0.67958
							14.7971	0.67985
							14.8224	0.68011
							14.8477	0.68038
							14.8731	0.68064
							14.8984	0.68091
							14.9238	0.68117
							14.9491	0.68144
							14.9744	0.6817
							14.9998	0.68196
							15.0251	0.68222
							15.0505	0.68248
							15.0758	0.68274
							15.1012	0.683
							15.1265	0.68326
							15.1519	0.68352
							15.1772	0.68378
							15.2026	0.68404
							15.2279	0.68429
							15.2532	0.68455
							15.2786	0.6848
							15.3039	0.68506
							15.3293	0.68531
							15.3546	0.68556
							15.3799	0.68581
							15.4053	0.68607
							15.4306	0.68632
							15.456	0.68657
							15.4813	0.68682
							15.5067	0.68707
							15.532	0.68731
							15.5574	0.68756
							15.5827	0.68781
							15.608	0.68805
							15.6334	0.6883
							15.6587	0.68855
							15.6841	0.68879
							15.7094	0.68903
							15.7348	0.68928
							15.7601	0.68952
							15.7855	0.68976
							15.8108	0.69
							15.8361	0.69025
							15.8615	0.69049
							15.8868	0.69073
							15.9122	0.69096
							15.9375	0.6912
							15.9628	0.69144
							15.9882	0.69168
							16.0135	0.69192
							16.0389	0.69215
							16.0642	0.69239
							16.0896	0.69262
							16.1149	0.69286
							16.1403	0.69309
							16.1656	0.69332
							16.191	0.69356
							16.2163	0.69379
							16.2416	0.69402
							16.267	0.69425
							16.2923	0.69448
							16.3177	0.69471
							16.343	0.69494
							16.3683	0.69517
							16.3937	0.6954
							16.419	0.69562
							16.4444	0.69585
							16.4697	0.69608
							16.4951	0.6963
							16.5204	0.69653
							16.5458	0.69675
							16.5711	0.69698
							16.5964	0.6972
							16.6218	0.69743
							16.6471	0.69765
							16.6725	0.69787
							16.6978	0.69809
							16.7232	0.69831
							16.7485	0.69853
							16.7738	0.69875
							16.7992	0.69897
							16.8245	0.69919
							16.8499	0.69941
							16.8752	0.69963
							16.9006	0.69985
							16.9259	0.70006
							16.9513	0.70028
							16.9766	0.7005
							17.0019	0.70071
							17.0273	0.70093
							17.0526	0.70114
							17.078	0.70135
							17.1033	0.70157
							17.1287	0.70178
							17.154	0.70199
							17.1793	0.70221
							17.2047	0.70242
							17.23	0.70263
							17.2554	0.70284
							17.2807	0.70305
							17.3061	0.70326
							17.3314	0.70347
							17.3568	0.70367
							17.3821	0.70388
							17.4074	0.70409
							17.4328	0.7043
							17.4581	0.7045
							17.4835	0.70471
							17.5088	0.70492
							17.5342	0.70512
							17.5595	0.70532
							17.5848	0.70553
							17.6102	0.70573
							17.6355	0.70594
							17.6609	0.70614
							17.6862	0.70634
							17.7116	0.70654
							17.7369	0.70674
							17.7623	0.70694
							17.7876	0.70715
							17.8129	0.70735
							17.8383	0.70754
							17.8636	0.70774
							17.889	0.70794
							17.9143	0.70814
							17.9397	0.70834
							17.965	0.70854
							17.9903	0.70873
							18.0157	0.70893
							18.041	0.70912
							18.0664	0.70932
							18.0917	0.70951
							18.1171	0.70971
							18.1424	0.7099
							18.1678	0.7101
							18.1931	0.71029
							18.2184	0.71048
							18.2438	0.71068
							18.2691	0.71087
							18.2945	0.71106
							18.3198	0.71125
							18.3452	0.71144
							18.3705	0.71163
							18.3958	0.71182
							18.4212	0.71201
							18.4465	0.7122
							18.4719	0.71239
							18.4972	0.71258
							18.5226	0.71276
							18.5479	0.71295
							18.5733	0.71314
							18.5986	0.71333
							18.6239	0.71351
							18.6493	0.7137
							18.6746	0.71388
							18.7	0.71407
							18.7253	0.71425
							18.7507	0.71444
							18.776	0.71462
							18.8013	0.7148
							18.8267	0.71499
							18.852	0.71517
							18.8774	0.71535
							18.9027	0.71553
							18.9281	0.71571
							18.9534	0.71589
							18.9787	0.71607
							19.0041	0.71625
							19.0294	0.71643
							19.0548	0.71661
							19.0801	0.71679
							19.1055	0.71697
							19.1308	0.71715
							19.1562	0.71733
							19.1815	0.7175
							19.2068	0.71768
							19.2322	0.71786
							19.2575	0.71803
							19.2829	0.71821
							19.3082	0.71839
							19.3335	0.71856
							19.3589	0.71874
							19.3842	0.71891
							19.4096	0.71908
							19.4349	0.71926
							19.4603	0.71943
							19.4856	0.7196
							19.511	0.71978
							19.5363	0.71995
							19.5617	0.72012
							19.587	0.72029
							19.6123	0.72046
							19.6377	0.72063
							19.663	0.7208
							19.6884	0.72097
							19.7137	0.72114
							19.739	0.72131
							19.7644	0.72148
							19.7897	0.72165
							19.8151	0.72182
							19.8404	0.72199
							19.8658	0.72216
							19.8911	0.72232
							19.9165	0.72249
							19.9418	0.72266
							19.9671	0.72282
							19.9925	0.72299
							20.0178	0.72315
							20.0432	0.72332
							20.0685	0.72348
							20.0939	0.72365
							20.1192	0.72381
							20.1445	0.72398
							20.1699	0.72414
							20.1952	0.7243
							20.2206	0.72446
							20.2459	0.72463
							20.2713	0.72479
							20.2966	0.72495
							20.322	0.72511
							20.3473	0.72527
							20.3726	0.72543
							20.398	0.72559
							20.4233	0.72575
							20.4487	0.72591
							20.474	0.72607
							20.4994	0.72623
							20.5247	0.72639
							20.55	0.72655
							20.5754	0.72671
							20.6007	0.72687
							20.6261	0.72702
							20.6514	0.72718
							20.6768	0.72734
							20.7021	0.72749
							20.7275	0.72765
							20.7528	0.72781
							20.7781	0.72796
							20.8035	0.72812
							20.8288	0.72827
							20.8542	0.72843
							20.8795	0.72858
							20.9049	0.72874
							20.9302	0.72889
							20.9555	0.72904
							20.9809	0.7292
							21.0062	0.72935
							21.0316	0.7295
							21.0569	0.72965
							21.0823	0.72981
							21.1076	0.72996
							21.133	0.73011
							21.1583	0.73026
							21.1836	0.73041
							21.209	0.73056
							21.2343	0.73071
							21.2597	0.73086
							21.285	0.73101
							21.3104	0.73116
							21.3357	0.73131
							21.361	0.73146
							21.3864	0.73161
							21.4117	0.73175
							21.4371	0.7319
							21.4624	0.73205
							21.4878	0.7322
							21.5131	0.73234
							21.5385	0.73249
							21.5638	0.73264
							21.5891	0.73278
							21.6145	0.73293
							21.6398	0.73307
							21.6652	0.73322
							21.6905	0.73336
							21.7158	0.73351
							21.7412	0.73365
							21.7665	0.7338
							21.7919	0.73394
							21.8172	0.73408
							21.8426	0.73423
							21.8679	0.73437
							21.8933	0.73451
							21.9186	0.73466
							21.944	0.7348
							21.9693	0.73494
							21.9946	0.73508
							22.02	0.73522
							22.0453	0.73536
							22.0707	0.7355
							22.096	0.73565
							22.1213	0.73579
							22.1467	0.73593
							22.172	0.73607
							22.1974	0.7362
							22.2227	0.73634
							22.2481	0.73648
							22.2734	0.73662
							22.2988	0.73676
							22.3241	0.7369
							22.3494	0.73704
							22.3748	0.73717
							22.4001	0.73731
							22.4255	0.73745
							22.4508	0.73758
							22.4762	0.73772
							22.5015	0.73786
							22.5268	0.73799
							22.5522	0.73813
							22.5775	0.73827
							22.6029	0.7384
							22.6282	0.73854
							22.6536	0.73867
							22.6789	0.7388
							22.7042	0.73894
							22.7296	0.73907
							22.7549	0.73921
							22.7803	0.73934
							22.8056	0.73947
							22.831	0.73961
							22.8563	0.73974
							22.8817	0.73987
							22.907	0.74
							22.9323	0.74014
							22.9577	0.74027
							22.983	0.7404
							23.0084	0.74053
							23.0337	0.74066
							23.0591	0.74079
							23.0844	0.74092
							23.1097	0.74105
							23.1351	0.74118
							23.1604	0.74131
							23.1858	0.74144
							23.2111	0.74157
							23.2365	0.7417
							23.2618	0.74183
							23.2872	0.74196
							23.3125	0.74209
							23.3378	0.74222
							23.3632	0.74234
							23.3885	0.74247
							23.4139	0.7426
							23.4392	0.74273
							23.4646	0.74285
							23.4899	0.74298
							23.5153	0.74311
							23.5406	0.74323
							23.5659	0.74336
							23.5913	0.74349
							23.6166	0.74361
							23.642	0.74374
							23.6673	0.74386
							23.6927	0.74399
							23.718	0.74411
							23.7433	0.74424
							23.7687	0.74436
							23.794	0.74449
							23.8194	0.74461
							23.8447	0.74473
							23.8701	0.74486
							23.8954	0.74498
							23.9208	0.7451
							23.9461	0.74523
							23.9714	0.74535
							23.9968	0.74547
							24.0221	0.74559
							24.0475	0.74571
							24.0728	0.74584
							24.0982	0.74596
							24.1235	0.74608
							24.1488	0.7462
							24.1742	0.74632
							24.1995	0.74644
							24.2249	0.74656
							24.2502	0.74668
							24.2756	0.7468
							24.3009	0.74692
							24.3262	0.74704
							24.3516	0.74716
							24.3769	0.74728
							24.4023	0.7474
							24.4276	0.74752
							24.453	0.74764
							24.4783	0.74775
							24.5037	0.74787
							24.529	0.74799
							24.5543	0.74811
							24.5797	0.74823
							24.605	0.74834
							24.6304	0.74846
							24.6557	0.74858
							24.6811	0.74869
							24.7064	0.74881
							24.7317	0.74893
							24.7571	0.74904
							24.7824	0.74916
							24.8078	0.74927
							24.8331	0.74939
							24.8585	0.7495
							24.8838	0.74962
							24.9092	0.74973
							24.9345	0.74985
							24.9598	0.74996
							24.9852	0.75008
							25.0105	0.75019
							25.0359	0.75031
							25.0612	0.75042
							25.0865	0.75053
							25.1119	0.75065
							25.1372	0.75076
							25.1626	0.75087
							25.1879	0.75098
							25.2133	0.7511
							25.2386	0.75121
							25.264	0.75132
							25.2893	0.75143
							25.3147	0.75154
							25.34	0.75166
							25.3653	0.75177
							25.3907	0.75188
							25.416	0.75199
							25.4414	0.7521
							25.4667	0.75221
							25.492	0.75232
							25.5174	0.75243
							25.5427	0.75254
							25.5681	0.75265
							25.5934	0.75276
							25.6188	0.75287
							25.6441	0.75298
							25.6695	0.75309
							25.6948	0.7532
							25.7201	0.75331

## Sheet: Fig1D
		Replicate 1 (included in the Figure)						Replicate 2							Replicate 3							K48 RED							K48 RED
	Time (minutes)	Percent substrate remaining	Independent Variable	ExpDec Fit	Independent Variable	Regular Residual		Percent substrate remaining	Independent Variable	ExpDec Fit	Independent Variable	Regular Residual			Percent substrate remaining	Independent Variable	ExpDec Fit	Independent Variable	Regular Residual				k1 (1/minute)	A1 (percentage)	k2 (1/minute)	A2 (percentage)				Reduced Chi-Square	Adj. R-Square
	0		0	100	0.53975	0.35202		--	0	100	0.47814	1.13441			--	0	100	0.53975	0.69563			Sample 1	0.7	64.6	0.19	29.43			Sample 1	0.05	1
	0.0187		0.01668	99.152	0.60137	0.29184			0.01668	99.1563	0.53975	-0.13683				0.01668	99.2069	0.60137	0.40744			Sample 2	0.74	53.29	0.21	40.61			Sample 2	0.07	0.99
	0.0803		0.03337	98.3133	0.66299	0.88246			0.03337	98.3217	0.60137	0.3967				0.03337	98.4224	0.66299	0.07947			Sample 3	0.72	62.78	0.18	31.87			Sample 3	0.05	1
	0.14184		0.05005	97.4839	0.72508	0.02861			0.05005	97.496	0.66299	-0.05795				0.05005	97.6462	0.72508	-0.4193
	0.20321		0.06674	96.6634	0.7864	-0.20519			0.06674	96.6792	0.72508	-0.3535				0.06674	96.8783	0.7864	-0.1714
	0.26448		0.08342	95.852	0.84832	-0.4324			0.08342	95.8711	0.7864	-0.29966				0.08342	96.1186	0.84832	0.18158
	0.32619		0.10011	95.0494	0.91087	-0.24678			0.10011	95.0717	0.84832	-0.3086				0.10011	95.367	0.91087	-0.21165
	0.3874		0.11679	94.2555	0.9724	0.63405			0.11679	94.2808	0.91087	-0.07151				0.11679	94.6235	0.9724	0.19399
	0.44922		0.13347	93.4703	1.03401	-0.9155		80.2062	0.13347	93.4984	0.9724	0.04878				0.13347	93.8878	1.03401	0.35503
	0.51106	77.1181	0.15016	92.6937	1.09524	-0.47651		76.6729	0.15016	92.7243	1.03401	-0.02456			78.8755	0.15016	93.1599	1.09524	0.05929
	0.57289	74.8865	0.16684	91.9256	1.15699	-0.06694		75.0307	0.16684	91.9585	1.09524	0.11986			76.5355	0.16684	92.4398	1.15699	-0.92269
	0.6344	73.3898	0.18353	91.1657	1.21893	-0.52991		72.4831	0.18353	91.2008	1.15699	-0.38253			74.2324	0.18353	91.7273	1.21893	-0.86532
	0.69584	70.5142	0.20021	90.4142	1.28092	-0.51625		70.1591	0.20021	90.4512	1.21893	0.37754			71.8179	0.20021	91.0224	1.28092	-0.00812
	0.75753	68.3605	0.21689	89.6708	1.34254	-0.38896		68.2853	0.21689	89.7096	1.28092	-0.01282			70.2438	0.21689	90.3249	1.34254	-0.33656
	0.81946	66.2687	0.23358	88.9355	1.40392	-0.79444		66.4033	0.23358	88.9759	1.34254	-0.32776			68.8247	0.23358	89.6347	1.40392	-0.43849
	0.88158	64.6433	0.25026	88.2081	1.46571	-0.4845		64.8198	0.25026	88.25	1.40392	-0.23169			66.7076	0.25026	88.9519	1.46571	0.13706
	0.94387	63.8107	0.26695	87.4886	1.52748	0.18902		63.2166	0.26695	87.5318	1.46571	0.09946			65.4795	0.26695	88.2763	1.52748	-0.60396
	1.00524	60.6107	0.28363	86.7769	1.59048	-0.15994		61.4822	0.28363	86.8213	1.52748	-0.34947			64.0642	0.28363	87.6077	1.59048	0.21836
	1.06644	59.4706	0.30032	86.073	1.65191	0.45108		60.0366	0.30032	86.1182	1.59048	-0.25405			62.2579	0.30032	86.9462	1.65191	0.00882
	1.12824	58.3475	0.317	85.3766	1.71345	0.56065		57.99	0.317	85.4226	1.65191	0.03911			59.807	0.317	86.2917	1.71345	-0.10902
	1.19041	56.4048	0.33368	84.6877	1.77499	0.15071		57.2586	0.33368	84.7344	1.71345	-0.12089			58.4437	0.33368	85.644	1.77499	0.35017
	1.2518	54.993	0.35037	84.0063	1.83632	0.28758		55.4306	0.35037	84.0535	1.77499	-0.60805			57.9297	0.35037	85.0031	1.83632	-0.20133
	1.31372	53.7559	0.36705	83.3322	1.89787	0.39436		53.739	0.36705	83.3798	1.83632	-0.04231			56.2863	0.36705	84.3689	1.89787	-0.03056
	1.37529	52.041	0.38374	82.6654	1.95953	0.03192		52.5135	0.38374	82.7132	1.89787	-0.4463			54.9201	0.38374	83.7413	1.95953	0.08956
	1.43681	51.0814	0.40042	82.0058	2.02079	0.52993		51.5626	0.40042	82.0536	1.95953	0.08949			54.2673	0.40042	83.1203	2.02079	0.07439
	1.49839	50.5321	0.4171	81.3532	2.08256	-0.21061		49.8784	0.4171	81.401	2.02079	0.06336			52.3408	0.4171	82.5058	2.08256	0.05415
	1.56076	48.9818	0.43379	80.7077	2.14403	0.000602332		48.7598	0.43379	80.7553	2.08256	-0.24748			51.9959	0.43379	81.8977	2.14403	0.16779
	1.62328	48.4639	0.45047	80.0691	2.2055	0.39467		47.9118	0.45047	80.1163	2.14403	-0.56142			50.6872	0.45047	81.2958	2.2055	-0.4436
	1.6847	47.4834	0.46716	79.4373	2.26704	0.49355		46.6494	0.46716	79.4841	2.2055	-0.18782			49.5057	0.46716	80.7003	2.26704	0.53262
	1.74635	46.0222	0.48384	78.8123	2.32844	0.0023		45.0989	0.48384	78.8586	2.26704	-0.0113			48.9368	0.48384	80.1109	2.32844	0.49405
	1.80755	45.1483	0.50053	78.194	2.38994	0.16552		44.642	0.50053	78.2396	2.32844	0.00924			47.3947	0.50053	79.5276	2.38994	0.14108
	1.86917	44.2764	0.51721	77.5823	2.45148	-0.02545		43.2477	0.51721	77.6272	2.38994	-0.18669			46.6042	0.51721	78.9504	2.45148	-0.40795
	1.93084	42.9682	0.53389	76.9771	2.51392	0.16032		42.8261	0.53389	77.0211	2.45148	-0.07115			45.793	0.53389	78.3791	2.51392	0.32762
	1.99219	42.559	0.55058	76.3785	2.57628	-0.29053		41.8816	0.55058	76.4214	2.51392	-0.10216			44.8825	0.55058	77.8137	2.57628	0.18339
	2.05378	40.9355	0.56726	75.7861	2.63777	0.05666		40.6768	0.56726	75.828	2.57628	0.42888			43.9888	0.56726	77.2542	2.63777	0.34882
	2.11518	40.2984	0.58395	75.2001	2.69997	0.21522		39.5039	0.58395	75.2408	2.63777	-0.11766			43.2611	0.58395	76.7004	2.69997	-0.1415
	2.1769	39.8731	0.60063	74.6204	2.76174	0.46208		39.0477	0.60063	74.6598	2.69997	0.02646			41.8352	0.60063	76.1523	2.76174	0.23268
	2.23829	39.1796	0.61732	74.0468	2.82354	-0.03144		38.4218	0.61732	74.0848	2.76174	0.28561			42.0217	0.61732	75.6098	2.82354	-0.23229
	2.29972	37.9244	0.634	73.4792	2.88539	0.09992		37.6685	0.634	73.5158	2.82354	0.08112			41.2198	0.634	75.0729	2.88539	0.10298
	2.36106	37.348	0.65068	72.9177	2.94815	0.28865		36.7235	0.65068	72.9527	2.88539	0.13279			40.126	0.65068	74.5415	2.94815	0.61365
	2.42269	36.4417	0.66737	72.3622	3.00968	0.34917		36.1146	0.66737	72.3956	2.94815	0.63119			38.8585	0.66737	74.0155	3.00968	0.26138
	2.48461	35.9257	0.68405	71.8126	3.07139	0.16534		35.3729	0.68405	71.8442	3.00968	0.24788			38.8875	0.68405	73.4949	3.07139	0.10827
	2.54742	34.7974	0.70074	71.2687	3.133	-0.03852		35.218	0.70074	71.2985	3.07139	0.28783			38.0593	0.70074	72.9796	3.133	0.21666
	2.60905	34.4985	0.71742	70.7306	3.19497	0.1074		34.0173	0.71742	70.7586	3.133	0.45461			37.5708	0.71742	72.4695	3.19497	-0.23422
	2.67109	34.0247	0.7341	70.1982	3.25701	-0.10116		33.5213	0.7341	70.2242	3.19497	0.26608			36.4387	0.7341	71.9647	3.25701	0.22344
	2.73269	33.6639	0.75079	69.6715	3.31908	0.45505		33.1655	0.75079	69.6954	3.25701	-0.08976			36.1945	0.75079	71.4649	3.31908	0.07262
	2.79479	32.5819	0.76747	69.1502	3.38115	-0.16673		32.3655	0.76747	69.172	3.31908	-0.15418			35.129	0.76747	70.9702	3.38115	0.07626
	2.85639	32.143	0.78416	68.6345	3.4431	0.16899		31.8402	0.78416	68.6541	3.38115	0.05091			34.8807	0.78416	70.4806	3.4431	0.45504
	2.91836	31.7715	0.80084	68.1241	3.50462	-0.66555		31.7721	0.80084	68.1416	3.4431	0.2417			34.8166	0.80084	69.9958	3.50462	0.01709
	2.98096	31.2999	0.81753	67.6192	3.56602	0.14926		30.8508	0.81753	67.6343	3.50462	-0.26058			33.9169	0.81753	69.516	3.56602	-0.31517
	3.04247	30.599	0.83421	67.1195	3.62746	-0.22176		30.3681	0.83421	67.1323	3.56602	0.27307			33.2304	0.83421	69.041	3.62746	-0.06946
	3.10404	29.8946	0.85089	66.6251	3.68901	-0.04855		30.0292	0.85089	66.6354	3.62746	0.71234			32.821	0.85089	68.5708	3.68901	0.26967
	3.16587	29.5525	0.86758	66.1358	3.75061	-0.1802		29.3477	0.86758	66.1437	3.68901	0.74168			31.8639	0.86758	68.1053	3.75061	0.16925
	3.22794	28.8701	0.88426	65.6517	3.81278	-0.01893		28.5136	0.88426	65.6571	3.75061	0.36479			31.8287	0.88426	67.6445	3.81278	-0.25141
	3.28987	28.9666	0.90095	65.1726	3.87587	-0.19694		27.9852	0.90095	65.1754	3.81278	0.08007			31.1984	0.90095	67.1883	3.87587	-0.24879
	3.35186	27.8987	0.91763	64.6986	3.9378	0.32114		27.7404	0.91763	64.6987	3.87587	0.18753			30.7355	0.91763	66.7367	3.9378	-0.03964
	3.41437	27.8023	0.93431	64.2294	3.9992	-0.1015		27.4956	0.93431	64.2269	3.9378	0.35745			30.6611	0.93431	66.2896	3.9992	0.2957
	3.47578	26.5512	0.951	63.7652	4.06152	0.11515		26.5736	0.951	63.76	3.9992	0.00191			29.785	0.951	65.847	4.06152	-0.30739
	3.53752	26.9621	0.96768	63.3058	4.12386	-0.09469		26.7005	0.96768	63.2978	4.06152	0.20852			29.0269	0.96768	65.4087	4.12386	-0.10978
	3.59871	26.1985	0.98437	62.8511	4.18611	-0.45861		26.7447	0.98437	62.8403	4.12386	0.17639			28.8575	0.98437	64.9748	4.18611	-0.29233
	3.66024	25.9894	1.00105	62.4012	4.24785	-0.23726		26.3896	1.00105	62.3876	4.18611	0.23262			28.7915	1.00105	64.5452	4.24785	0.43902
	3.72186	25.4859	1.01774	61.956	4.3094	-0.29504		25.6389	1.01774	61.9394	4.24785	-0.21085			28.2958	1.01774	64.1199	4.3094	0.07025
	3.78386	25.2823	1.03442	61.5153	4.37062	0.17953		24.9878	1.03442	61.4959	4.3094	0.27251			27.4864	1.03442	63.6988	4.37062	0.11149
	3.84668	24.7444	1.0511	61.0792	4.4319	-0.08992		24.734	1.0511	61.0568	4.37062	0.0153			27.1044	1.0511	63.2819	4.4319	0.1028
	3.90877	24.9188	1.06779	60.6476	4.49382	-0.0474		24.5592	1.06779	60.6223	4.4319	0.42564			26.9455	1.06779	62.8691	4.49382	0.21211
	3.97039	24.1647	1.08447	60.2205	4.55536	-0.47974		23.8715	1.08447	60.1921	4.49382	0.43292			26.9248	1.08447	62.4603	4.55536	0.10052
	4.03176	24.0539	1.10116	59.7978	4.61671	-0.12763		23.7502	1.10116	59.7663	4.55536	0.12119			25.9691	1.10116	62.0556	4.61671	-0.05123
	4.09501	23.5252	1.11784	59.3794	4.6782	-0.06065		23.399	1.11784	59.3449	4.61671	0.29828			25.8226	1.11784	61.6548	4.6782	-0.2889
	4.15684	22.8513	1.13453	58.9654	4.73973	0.08773		23.1453	1.13453	58.9277	4.6782	0.49716			25.3046	1.13453	61.258	4.73973	-0.10951
	4.21896	22.7732	1.15121	58.5555	4.80133	0.13989		22.4027	1.15121	58.5147	4.73973	0.19959			25.7111	1.15121	60.865	4.80133	-0.24081
	4.2805	22.4245	1.16789	58.1499	4.86279	-0.38938		22.5957	1.16789	58.106	4.80133	0.2381			25.026	1.16789	60.4759	4.86279	0.41762
	4.34197	22.617	1.18458	57.7485	4.92431	-0.0435		22.0572	1.18458	57.7013	4.86279	-0.55981			24.7599	1.18458	60.0906	4.92431	-0.33333
	4.40325	22.0722	1.20126	57.3511	4.98564	-0.38032		22.1932	1.20126	57.3008	4.92431	0.402			24.4504	1.20126	59.7091	4.98564	-0.23455
	4.46464	21.8434	1.21795	56.9578	5.04679	-0.0114		21.9304	1.21795	56.9043	4.98564	0.08324			24.2626	1.21795	59.3312	5.04679	-0.56828
	4.52657	21.1481	1.23463	56.5686	5.1082	-0.30869		21.3571	1.23463	56.5118	5.04679	-0.07411			23.8624	1.23463	58.9571	5.1082	0.28972
	4.58808	21.2443	1.25131	56.1833	5.16958	0.20399		21.2799	1.25131	56.1232	5.1082	0.07849			23.4293	1.25131	58.5865	5.16958	-0.13939
	4.64935	21.061	1.268	55.8019	5.23113	-0.13641		21.2303	1.268	55.7386	5.16958	-0.36315			22.9157	1.268	58.2195	5.23113	-0.01593
	4.71093	20.9647	1.28468	55.4244	5.29242	-0.18446		20.6902	1.28468	55.3578	5.23113	0.19175			22.825	1.28468	57.8561	5.29242	-0.02369
	4.77258	20.7778	1.30137	55.0507	5.35382	-0.24541		20.4918	1.30137	54.9808	5.29242	-0.29234			22.4291	1.30137	57.4962	5.35382	-0.09519
	4.83424	20.0155	1.31805	54.6808	5.41541	0.07107		19.4633	1.31805	54.6077	5.35382	-0.26083			22.8291	1.31805	57.1398	5.41541	0.41916
	4.89554	20.1335	1.33474	54.3147	5.47701	0.09701		20.1997	1.33474	54.2382	5.41541	0.46278			21.8249	1.33474	56.7868	5.47701	0.17917
	4.95701	19.5745	1.35142	53.9523	5.53881	-0.38816		19.6616	1.35142	53.8725	5.47701	0.09188			21.6765	1.35142	56.4371	5.53881	-0.01676
	5.01813	19.727	1.3681	53.5935	5.60047	0.49913		19.2906	1.3681	53.5104	5.53881	0.08475			21.1013	1.3681	56.0909	5.60047	0.32484
	5.07955	19.2171	1.38479	53.2384	5.66183	0.11053		19.2337	1.38479	53.1519	5.60047	-0.38916			21.7218	1.38479	55.7479	5.66183	-0.16874
	5.14083	19.5219	1.40147	52.8868	5.72325	0.30806		18.5874	1.40147	52.7969	5.66183	-0.11326			21.0601	1.40147	55.4082	5.72325	-0.02295
	5.20232	18.9776	1.41816	52.5388	5.78479	-0.27002		18.9418	1.41816	52.4456	5.72325	-0.1528			20.955	1.41816	55.0717	5.78479	-0.13176
	5.26377	18.7309	1.43484	52.1942	5.84626	-0.10804		18.2625	1.43484	52.0977	5.78479	0.2266			20.7241	1.43484	54.7385	5.84626	-0.24634
	5.32504	18.4751	1.45152	51.8532	5.90754	0.12643		18.1028	1.45152	51.7532	5.84626	-0.24724			20.4335	1.45152	54.4084	5.90754	0.15632
	5.38678	18.6003	1.46821	51.5155	5.96918	-0.0402		18.6388	1.46821	51.4122	5.90754	-0.40731			20.7324	1.46821	54.0814	5.96918	0.41868
	5.44823	18.4388	1.48489	51.1812	6.03053	0.22098		18.0844	1.48489	51.0746	5.96918	-0.07792			20.281	1.48489	53.7576	6.03053	-0.18415
	5.5099	17.7695	1.50158	50.8503	6.09197	0.02618		17.8972	1.50158	50.7403	6.03053	-0.23856			19.8771	1.50158	53.4368	6.09197	-0.40049
	5.57168	18.4769	1.51826	50.5227	6.15349	0.15873		17.2475	1.51826	50.4093	6.09197	-0.09005			20.0151	1.51826	53.119	6.15349	0.12799
	5.6332	17.9128	1.53495	50.1983	6.21501	0.03471		17.3521	1.53495	50.0815	6.15349	-0.05251			19.3228	1.53495	52.8042	6.21501	0.03555
	5.69454	17.9382	1.55163	49.8772	6.27629	-0.09432		17.1447	1.55163	49.757	6.21501	-0.25994			19.2733	1.55163	52.4923	6.27629	-0.2911
	5.75615	17.1911	1.56831	49.5592	6.33808	-0.38246		17.3594	1.56831	49.4357	6.27629	-0.30002			18.9725	1.56831	52.1834	6.33808	0.048
	5.81773	17.1874	1.585	49.2444	6.39943	0.02915		16.7245	1.585	49.1176	6.33808	-0.18204			18.6697	1.585	51.8774	6.39943	0.28844
	5.87884	17.26	1.60168	48.9327	6.46105	0.21233		16.407	1.60168	48.8026	6.39943	-0.46749			18.8881	1.60168	51.5742	6.46105	-0.3175
	5.94025	16.9336	1.61837	48.6242	6.5226	0.11564		16.5813	1.61837	48.4906	6.46105	-0.42469			18.9684	1.61837	51.2739	6.5226	0.08897
	6.0018	17.0387	1.63505	48.3186	6.58437	-0.28377		16.2694	1.63505	48.1818	6.5226	-0.1754			18.1877	1.63505	50.9764	6.58437	0.10211
	6.06332	16.6906	1.65174	48.0161	6.64571	-0.24595		16.2694	1.65174	47.8759	6.58437	-0.61031			17.7963	1.65174	50.6816	6.64571	-0.09631
	6.1246	16.6725	1.66842	47.7166	6.70723	0.12894		16.1612	1.66842	47.573	6.64571	-0.18645			18.1527	1.66842	50.3895	6.70723	-0.14231
	6.18622	16.4005	1.6851	47.42	6.76839	-0.01735		15.8108	1.6851	47.2731	6.70723	-0.22479			17.8911	1.6851	50.1002	6.76839	-0.09889
	6.24767	16.1268	1.70179	47.1263	6.8296	0.12795		15.631	1.70179	46.9761	6.76839	-0.16696			17.3988	1.70179	49.8135	6.8296	-0.42419
	6.30914	15.6954	1.71847	46.8355	6.89107	0.27536		15.6108	1.71847	46.682	6.8296	-0.38809			17.5739	1.71847	49.5295	6.89107	-0.4197
	6.3708	15.9673	1.73516	46.5475	6.95252	0.51137		15.1908	1.73516	46.3908	6.89107	-0.33018			17.6542	1.73516	49.2481	6.95252	-0.22812
	6.4323	16.0126	1.75184	46.2624	7.01452	0.03069		15.1009	1.75184	46.1024	6.95252	-0.04695			16.8902	1.75184	48.9693	7.01452	0.00981
	6.49383	15.7806	1.76852	45.98	7.07616	-0.27134		15.2201	1.76852	45.8168	7.01452	-0.34046			17.1414	1.76852	48.693	7.07616	-0.24312
	6.5556	15.2478	1.78521	45.7004	7.13779	0.22019		14.6571	1.78521	45.5339	7.07616	-0.39452			17.0014	1.78521	48.4192	7.13779	-0.44874
	6.61684	15.1553	1.80189	45.4236	7.19926	0.07726		14.956	1.80189	45.2538	7.13779	0.07761			16.6534	1.80189	48.148	7.19926	0.18096
	6.67849	15.4018	1.81858	45.1494	7.26066	-0.05666		14.7946	1.81858	44.9764	7.19926	-0.29215			16.4598	1.81858	47.8792	7.26066	-0.18157
	6.73976	15.13	1.83526	44.8778	7.32227	0.12331		14.7323	1.83526	44.7017	7.26066	-0.36857			16.359	1.83526	47.6129	7.32227	-0.29453
	6.80105	15.1517	1.85195	44.6089	7.38337	0.18296		14.393	1.85195	44.4296	7.32227	-0.15856			15.8916	1.85195	47.349	7.38337	-0.07907
	6.86231	15.1771	1.86863	44.3426	7.44455	0.20491		14.3343	1.86863	44.1601	7.38337	-0.42221			15.7558	1.86863	47.0874	7.44455	-0.08143
	6.92368	15.2931	1.88531	44.0789	7.50614	0.01761		14.503	1.88531	43.8932	7.44455	-0.26938			15.8093	1.88531	46.8283	7.50614	-0.28654
	6.98589	14.6933	1.902	43.8177	7.56791	0.26201		14.096	1.902	43.6289	7.50614	-0.4383			15.9102	1.902	46.5714	7.56791	-0.11239
	7.04714	14.2747	1.91868	43.5591	7.62963	0.22219		13.9309	1.91868	43.367	7.56791	-0.34088			15.5232	1.91868	46.3169	7.62963	-0.03892
	7.10897	14.6516	1.93537	43.3029	7.6913	0.1518		14.294	1.93537	43.1078	7.62963	-0.2689			15.1856	1.93537	46.0647	7.6913	-0.17721
	7.17048	14.3961	1.95205	43.0492	7.75303	-0.33834		13.8173	1.95205	42.8509	7.6913	0.05995			15.6858	1.95205	45.8147	7.75303	0.1562
	7.23205	14.1515	1.96873	42.7979	7.81493	0.05422		13.6357	1.96873	42.5966	7.75303	-0.27614			15.1959	1.96873	45.567	7.81493	-0.26906
	7.2934	14.2222	1.98542	42.549	7.87635	-0.09693		13.7421	1.98542	42.3446	7.81493	-0.13867			14.9571	1.98542	45.3215	7.87635	-0.12066
	7.35487	14.1751	2.0021	42.3025	7.93789	0.16369		13.3773	2.0021	42.095	7.87635	-0.20861			15.0497	2.0021	45.0782	7.93789	-0.17327
	7.4159	14.0917	2.01879	42.0583	7.99983	-0.33348		13.4304	2.01879	41.8479	7.93789	-0.40253			14.9263	2.01879	44.837	7.99983	-0.19386
	7.47717	13.8001	2.03547	41.8165	8.06133	-0.28567		13.1628	2.03547	41.603	7.99983	0.14142			14.6011	2.03547	44.598	8.06133	0.0569
	7.53936	13.9413	2.05216	41.5769	8.12281	-0.11785		13.1628	2.05216	41.3605	8.06133	-0.36863			14.6567	2.05216	44.3611	8.12281	-0.16096
	7.60073	13.8001	2.06884	41.3396	8.18383	-0.02258		13.1389	2.06884	41.1202	8.12281	-0.15417			14.6134	2.06884	44.1262	8.18383	0.15593
	7.66261	13.6298	2.08552	41.1046	8.2453	-0.27738		13.3736	2.08552	40.8823	8.18383	-0.29164			14.3603	2.08552	43.8935	8.2453	-0.15337
	7.72416	13.0411	2.10221	40.8718	8.30752	-0.0235		12.9446	2.10221	40.6465	8.2453	-0.0247			14.5805	2.10221	43.6628	8.30752	-0.00618
	7.78603	13.3363	2.11889	40.6412	8.36987	0.13699		12.9905	2.11889	40.413	8.30752	-0.43605			14.0434	2.11889	43.4341	8.36987	0.01222
	7.84744	13.09	2.13558	40.4128	8.43226	0.01022		12.831	2.13558	40.1817	8.36987	-0.11356			14.0825	2.13558	43.2075	8.43226	-0.09831
	7.90927	13.2566	2.15226	40.1865	8.49378	-0.07903		12.5488	2.15226	39.9525	8.43226	0.00071357			13.922	2.15226	42.9828	8.49378	0.01473
	7.97079	12.6662	2.16895	39.9623	8.55526	-0.06623		13.0051	2.16895	39.7255	8.49378	-0.16947			13.7945	2.16895	42.76	8.55526	0.14283
	8.03248	12.6228	2.18563	39.7403	8.61671	-0.1107		12.4095	2.18563	39.5007	8.55526	-0.1557			13.9405	2.18563	42.5393	8.61671	0.30864
	8.09428	12.7006	2.20231	39.5203	8.67834	0.02503		12.5396	2.20231	39.2779	8.61671	-0.35561			13.6196	2.20231	42.3204	8.67834	0.12163
	8.1553	12.7079	2.219	39.3023	8.73955	0.01977		12.3197	2.219	39.0572	8.67834	-0.10744			13.8356	2.219	42.1034	8.73955	0.3339
	8.21653	12.3656	2.23568	39.0864	8.80086	-0.10771		12.5048	2.23568	38.8385	8.73955	-0.0422			13.4262	2.23568	41.8883	8.80086	0.1398
	8.27794	12.5322	2.25237	38.8725	8.86219	-0.02614		12.0118	2.25237	38.6219	8.80086	-0.0878			13.4735	2.25237	41.6751	8.86219	0.0371
	8.34056	12.6065	2.26905	38.6606	8.92361	-0.01065		12.2537	2.26905	38.4073	8.86219	-0.07573			13.3933	2.26905	41.4637	8.92361	0.03822
	8.40312	12.3946	2.28573	38.4507	8.98555	0.25252		12.2885	2.28573	38.1946	8.92361	0.28179			13.1855	2.28573	41.2541	8.98555	0.03886
	8.46519	12.2226	2.30242	38.2427	9.04662	0.00133		12.0411	2.30242	37.984	8.98555	-0.17281			13.204	2.30242	41.0463	9.04662	-0.12328
	8.52638	12.1538	2.3191	38.0366	9.10795	0.27996		11.9788	2.3191	37.7752	9.04662	-0.33062			13.239	2.3191	40.8403	9.10795	-0.09081
	8.58805	12.0288	2.33579	37.8324	9.16967	0.42053		11.704	2.33579	37.5685	9.10795	-0.32783			13.313	2.33579	40.636	9.16967	-0.00548
	8.64953	12.085	2.35247	37.6301	9.23212	0.08124		11.878	2.35247	37.3636	9.16967	-0.14416			13.0353	2.35247	40.4335	9.23212	0.18044
	8.71104	12.0017	2.36916	37.4297	9.29463	-0.15207		11.8707	2.36916	37.1606	9.23212	-0.05771			13.1587	2.36916	40.2327	9.29463	-0.15503
	8.77205	11.7971	2.38584	37.231	9.35673	-0.21296		11.7534	2.38584	36.9594	9.29463	-0.00142			12.8769	2.38584	40.0336	9.35673	-0.0808
	8.83349	11.8025	2.40252	37.0342	9.4182	-0.06183		11.6948	2.40252	36.7601	9.35673	0.06455			12.6877	2.40252	39.8362	9.4182	0.19517
	8.89493	11.7428	2.41921	36.8392	9.47975	0.11206		11.9825	2.41921	36.5626	9.4182	0.11071			12.6033	2.41921	39.6404	9.47975	0.04449
	8.95628	11.9311	2.43589	36.646	9.5414	0.02999		11.4584	2.43589	36.3669	9.47975	0.09016			12.519	2.43589	39.4463	9.5414	0.1438
	9.0181	11.607	2.45258	36.4546	9.60316	-0.01117		11.2331	2.45258	36.173	9.5414	-0.09415			12.2742	2.45258	39.2538	9.60316	-0.11354
	9.07923	11.8134	2.46926	36.2648	9.66477	0.18382		11.169	2.46926	35.9809	9.60316	0.0396			12.2249	2.46926	39.063	9.66477	0.26338
	9.14075	11.8822	2.48594	36.0768	9.72671	-0.114		11.2862	2.48594	35.7905	9.66477	0.05701			12.229	2.48594	38.8737	9.72671	-0.14586
	9.20297	11.4712	2.50263	35.8905	9.78839	-0.15403		11.3064	2.50263	35.6018	9.72671	0.1399			12.3339	2.50263	38.686	9.78839	-0.1677
	9.26549	11.1671	2.51931	35.7059	9.84965	-0.01429		11.2972	2.51931	35.4149	9.78839	-0.09514			11.9184	2.51931	38.4999	9.84965	-0.19714
	9.32769	11.0368	2.536	35.5229	9.91107	-0.06156		11.299	2.536	35.2296	9.84965	0.13946			11.9143	2.536	38.3154	9.91107	-0.1348
	9.38943	11.1201	2.55268	35.3416	9.97257	0.05519		11.2825	2.55268	35.046	9.91107	0.08771			12.1138	2.55268	38.1323	9.97257	0.16935
	9.45103	11.2268	2.56937	35.1619	10.0339	0.16384		11.2001	2.56937	34.8641	9.97257	0.16172			11.8876	2.56937	37.9508	10.0339	-0.13208
	9.5123	11.0784	2.58605	34.9838	10.0952	-0.03787		10.9546	2.58605	34.6838	10.0339	0.19459			11.9123	2.58605	37.7707	10.0952	0.34063
	9.57417	10.9716	2.60273	34.8073	10.1567	-0.10058		11.0279	2.60273	34.505	10.0952	0.26877			11.5812	2.60273	37.5922	10.1567	0.06645
	9.63599	11.1019	2.61942	34.6324	10.2179	0.09081		10.9857	2.61942	34.328	10.1567	0.1942			11.8855	2.61942	37.4151	10.2179	0.25364
	9.69794	10.7399	2.6361	34.459	10.2795	0.21849		11.0096	2.6361	34.1524	10.2179	0.47949			11.4043	2.6361	37.2394	10.2795	-0.13947
	9.75963	10.6368	2.65279	34.2872	10.341	0.0034		10.7165	2.65279	33.9785	10.2795	0.24601			11.3118	2.65279	37.0652	10.341	0.06279
	9.82088	10.7146	2.66947	34.1169	10.4025	-0.1526		10.8941	2.66947	33.8061	10.341	0.27378			11.2131	2.66947	36.8924	10.4025	-0.01535
	9.88238	10.606	2.68616	33.9481	10.4638	0.03431		10.7861	2.68616	33.6352	10.4025	0.18188			11.2069	2.68616	36.721	10.4638	-0.10075
	9.94397	10.6621	2.70284	33.7808	10.5256	0.09072		10.8044	2.70284	33.4659	10.4638	0.53057			11.4434	2.70284	36.551	10.5256	0.05613
	10.0052	10.711	2.71952	33.615	10.5869	0.09358		10.7824	2.71952	33.298	10.5256	0.35331			11.0753	2.71952	36.3824	10.5869	0.3228
	10.0666	10.4504	2.73621	33.4506	10.6484	0.12317		10.8026	2.73621	33.1317	10.5869	0.51944			11.4825	2.73621	36.2152	10.6484	0.35454
	10.1279	10.3291	2.75289	33.2877	10.71	0.26069		10.6743	2.75289	32.9667	10.6484	0.24371			11.1432	2.75289	36.0493	10.71	-0.2621
	10.1892	10.463	2.76958	33.1262	10.7711	-0.18907		10.907	2.76958	32.8033	10.71	0.23114			11.2666	2.76958	35.8847	10.7711	-0.15008
	10.2508	10.5336	2.78626	32.9661	10.8325	-0.3587		10.6212	2.78626	32.6413	10.7711	0.48689			10.8101	2.78626	35.7214	10.8325	-0.12693
	10.3123	10.2622	2.80294	32.8074	10.8937	-0.17443		10.5974	2.80294	32.4807	10.8325	0.24408			10.9499	2.80294	35.5594	10.8937	-0.07792
	10.3737	10.0504	2.81963	32.65	10.9551	0.19214		10.4545	2.81963	32.3215	10.8937	0.49328			10.8101	2.81963	35.3988	10.9551	-0.03566
	10.4352	10.1825	2.83631	32.4941	11.0166	-0.10046		10.7531	2.83631	32.1637	10.9551	0.06805			10.6641	2.83631	35.2394	11.0166	0.24646
	10.4966	10.1843	2.853	32.3395	11.0781	-0.24338		10.526	2.853	32.0073	11.0166	0.38954			10.7608	2.853	35.0812	11.0781	0.11679
	10.5582	10.1337	2.86968	32.1862	11.1393	-0.05244		10.6432	2.86968	31.8522	11.0781	0.09152			10.9684	2.86968	34.9244	11.1393	0.22253
	10.6195	10.1102	2.88637	32.0342	11.2007	0.13813		10.319	2.88637	31.6985	11.1393	0.30367			10.9417	2.88637	34.7687	11.2007	0.10578
	10.6811	10.1952	2.90305	31.8836	11.2619	0.18142		10.2585	2.90305	31.5462	11.2007	0.18214			10.2674	2.90305	34.6143	11.2619	0.27596
	10.7426	9.69397	2.91973	31.7342	11.3233	-0.04704		10.4673	2.91973	31.3951	11.2619	0.2742			10.3229	2.91973	34.4611	11.3233	-0.08467
	10.8037	9.47323	2.93642	31.5862	11.3845	-0.07361		10.1779	2.93642	31.2454	11.3233	0.10954			10.29	2.93642	34.3091	11.3845	0.00811
	10.8652	9.60712	2.9531	31.4394	11.4459	-0.0969		10.3813	2.9531	31.0969	11.3845	0.1438			10.2838	2.9531	34.1583	11.4459	0.09839
	10.9263	9.92376	2.96979	31.2938	11.5071	0.09259		9.91056	2.96979	30.9497	11.4459	0.12278			10.2715	2.96979	34.0087	11.5071	0.25363
	10.9878	9.58179	2.98647	31.1495	11.5685	-0.00779		10.1871	2.98647	30.8038	11.5071	0.06999			10.4997	2.98647	33.8602	11.5685	0.11443
	11.0493	9.39001	3.00315	31.0064	11.6296	-0.09615		9.84463	3.00315	30.6591	11.5685	0.3208			10.3167	3.00315	33.7129	11.6296	0.14301
	11.1107	9.53294	3.01984	30.8645	11.6907	0.11887		10.0131	3.01984	30.5157	11.6296	0.36957			10.3702	3.01984	33.5667	11.6907	0.21821
	11.1721	9.67587	3.03652	30.7238	11.7522	-0.02815		9.84829	3.03652	30.3735	11.6907	0.30245			10.2016	3.03652	33.4216	11.7522	0.06495
	11.2333	9.67225	3.05321	30.5843	11.8136	0.05226		9.89774	3.05321	30.2325	11.7522	0.25709			10.3208	3.05321	33.2777	11.8136	0.10428
	11.2947	9.39724	3.06989	30.446	11.8751	0.28961		9.6908	3.06989	30.0927	11.8136	-0.03778			9.9097	3.06989	33.1348	11.8751	0.00741
	11.3558	9.32487	3.08658	30.3088	11.9368	0.02		9.68347	3.08658	29.9541	11.8751	0.21809			9.95287	3.08658	32.9931	11.9368	0.08063
	11.4173	9.25613	3.10326	30.1728	11.9983	0.05014		9.62121	3.10326	29.8167	11.9368	0.25202			9.99398	3.10326	32.8524	11.9983	-0.10784
	11.4785	9.40086	3.11994	30.0379	12.0596	-0.04145		9.52782	3.11994	29.6804	11.9983	0.21217			10.1009	3.11994	32.7129	12.0596	0.11206
	11.5397	9.25613	3.13663	29.9042	12.1211	0.3405		9.73841	3.13663	29.5453	12.0596	0.15169			9.91382	3.13663	32.5743	12.1211	0.1136
	11.6011	9.12406	3.15331	29.7715	12.1824	0.07789		9.74757	3.15331	29.4113	12.1211	0.01209			9.89531	3.15331	32.4368	12.1824	0.15971
	11.6621	9.29593	3.17	29.64	12.2438	-0.09651		9.64135	3.17	29.2784	12.1824	0.26199			9.92409	3.17	32.3004	12.2438	0.11897
	11.7235	9.10597	3.18668	29.5095	12.3051	-0.18814		9.55712	3.18668	29.1467	12.2438	-0.07078			9.72471	3.18668	32.165	12.3051	0.12085
	11.7849	9.14396	3.20337	29.3801	12.3666	0.18113		9.22385	3.20337	29.0161	12.3051	0.19842			9.71855	3.20337	32.0306	12.3666	0.03186
	11.8464	9.33935	3.22005	29.2518	12.4281	-0.07594		9.44175	3.22005	28.8865	12.3666	0.31531			9.57673	3.22005	31.8972	12.4281	0.24855
	11.908	9.02818	3.23673	29.1246	12.4896	-0.03667		9.43809	3.23673	28.758	12.4281	0.20656			9.6055	3.23673	31.7648	12.4896	0.17711
	11.9695	9.01733	3.25342	28.9983	12.551	0.01288		9.36118	3.25342	28.6306	12.4896	0.29892			9.37326	3.25342	31.6334	12.551	0.39685
	12.0309	8.88527	3.2701	28.8731	12.6121	-0.04666		9.26414	3.2701	28.5043	12.551	0.28089			9.55001	3.2701	31.503	12.6121	0.1823
	12.0924	9.22718	3.28679	28.749	12.6739	-0.07004		9.08836	3.28679	28.379	12.6121	0.17996			9.5089	3.28679	31.3736	12.6739	0.04371
	12.1538	8.92507	3.30347	28.6258	12.7357	-0.14812		9.30259	3.30347	28.2547	12.6739	0.14491			9.51301	3.30347	31.2451	12.7357	0.30124
	12.2152	8.71162	3.32015	28.5037	12.797	-0.09486		8.93456	3.32015	28.1315	12.7357	0.22479			9.4308	3.32015	31.1175	12.797	0.14285
	12.2765	8.58138	3.33684	28.3825	12.8584	0.09558		9.16892	3.33684	28.0093	12.797	0.16856			9.39175	3.33684	30.9909	12.8584	0.18963
	12.3378	8.91241	3.35352	28.2623	12.9201	-0.02719		9.25132	3.35352	27.888	12.8584	0.12853			9.26227	3.35352	30.8652	12.9201	0.06958
	12.3992	8.61756	3.37021	28.1431	12.9813	-0.04384		9.1085	3.37021	27.7678	12.9201	0.09922			9.43902	3.37021	30.7405	12.9813	0.16669
	12.4608	8.61937	3.38689	28.0248	13.0426	-0.19471		9.16709	3.38689	27.6486	12.9813	0.01627			9.32804	3.38689	30.6166	13.0426	-0.12095
	12.5225	8.63203	3.40358	27.9075	13.1042	0.09012		9.11582	3.40358	27.5303	13.0426	0.11237			9.5089	3.40358	30.4937	13.1042	0.01656
	12.5836	8.53616	3.42026	27.7911	13.1658	-0.06135		8.98216	3.42026	27.413	13.1042	0.03256			9.25611	3.42026	30.3717	13.1658	0.09811
	12.6449	8.47647	3.43694	27.6757	13.2273	-0.0016		8.91442	3.43694	27.2966	13.1658	0.02009			9.07937	3.43694	30.2505	13.2273	-0.06329
	12.7067	8.36252	3.45363	27.5612	13.2885	0.04858		8.96202	3.45363	27.1812	13.2273	-0.12088			9.29927	3.45363	30.1302	13.2885	0.11994
	12.7683	8.38061	3.47031	27.4475	13.3501	0.00271		8.87414	3.47031	27.0667	13.2885	-0.01519			9.10403	3.47031	30.0108	13.3501	0.26799
	12.8297	8.53616	3.487	27.3348	13.4114	0.13362		8.80274	3.487	26.9531	13.3501	-0.11105			9.11431	3.487	29.8922	13.4114	-0.14548
	12.8911	8.3788	3.50368	27.223	13.4726	-0.09221		8.74232	3.50368	26.8405	13.4114	0.14413			8.95812	3.50368	29.7745	13.4726	0.14947
	12.9527	8.32816	3.52036	27.112	13.534	0.19176		8.62882	3.52036	26.7287	13.4726	0.10601			9.01977	3.52036	29.6577	13.534	0.064
	13.0139	8.14368	3.53705	27.002	13.5954	0.02866		8.69472	3.53705	26.6179	13.534	0.12443			8.69715	3.53705	29.5416	13.5954	0.09936
	13.0754	8.39508	3.55373	26.8927	13.6568	0.04607		8.58488	3.55373	26.5079	13.5954	-0.0021			8.79989	3.55373	29.4264	13.6568	0.10349
	13.137	8.2106	3.57042	26.7844	13.7182	-0.07251		8.54277	3.57042	26.3988	13.6568	0.27929			8.84715	3.57042	29.312	13.7182	0.11338
	13.1987	8.23773	3.5871	26.6769	13.7793	-0.09931		8.37252	3.5871	26.2906	13.7182	0.02764			8.65194	3.5871	29.1985	13.7793	-0.05807
	13.26	8.25581	3.60379	26.5702	13.8403	0.00373		8.44941	3.60379	26.1832	13.7793	-0.24271			8.80195	3.60379	29.0857	13.8403	-0.04707
	13.3211	8.17804	3.62047	26.4643	13.9014	-0.07797		8.32493	3.62047	26.0767	13.8403	-0.01002			8.91702	3.62047	28.9737	13.9014	-0.35073
	13.3827	8.27752	3.63715	26.3593	13.963	0.01562		8.55193	3.63715	25.9711	13.9014	0.0229			8.47112	3.63715	28.8625	13.963	0.16316
	13.4439	8.0207	3.65384	26.2551	14.0246	0.00945		8.48602	3.65384	25.8662	13.963	0.13258			8.73413	3.65384	28.7521	14.0246	-0.39787
	13.5054	8.2739	3.67052	26.1516	14.0859	-0.07673		8.47687	3.67052	25.7622	14.0246	-0.01429			8.61701	3.67052	28.6424	14.0859	0.05148
	13.5668	8.08038	3.68721	26.049	14.1476	-0.0437		8.3231	3.68721	25.659	14.0859	0.15145			8.62112	3.68721	28.5335	14.1476	-0.21436
	13.6281	8.06772	3.70389	25.9472	14.2087	-0.08177		8.57756	3.70389	25.5566	14.1476	-0.09846			8.5944	3.70389	28.4254	14.2087	0.04515
	13.6895	7.91943	3.72058	25.8461	14.27	0.11324		8.2993	3.72058	25.455	14.2087	-0.12923			8.57386	3.72058	28.318	14.27	-0.01198
	13.7507	7.86337	3.73726	25.7458	14.3315	-0.05543		8.00276	3.73726	25.3543	14.27	0.25166			8.37249	3.73726	28.2114	14.3315	-0.02828
	13.8118	7.93751	3.75394	25.6463	14.393	-0.03458		8.20961	3.75394	25.2542	14.3315	-0.12727			8.354	3.75394	28.1055	14.393	0.07626
	13.8728	7.8272	3.77063	25.5475	14.4542	-0.06291		8.21693	3.77063	25.155	14.393	-0.21547			8.02115	3.77063	28.0003	14.4542	-0.32707
	13.9343	7.8923	3.78731	25.4494	14.5157	-0.05527		8.30113	3.78731	25.0565	14.4542	0.20301			8.50605	3.78731	27.8958	14.5157	0.01925
	13.9959	7.85794	3.804	25.3522	14.5772	-0.07504		8.12906	3.804	24.9588	14.5157	-0.08705			7.91637	3.804	27.7921	14.5772	0.01186
	14.0572	7.74401	3.82068	25.2556	14.6387	0.0387		8.27001	3.82068	24.8619	14.5772	0.07656			8.33756	3.82068	27.6891	14.6387	-0.12529
	14.1187	7.74944	3.83736	25.1597	14.7006	0.1885		7.99544	3.83736	24.7657	14.6387	-0.1152			8.04375	3.83736	27.5867	14.7006	-0.1763
	14.1801	7.68434	3.85405	25.0646	14.762	0.0105		7.94053	3.85405	24.6702	14.7006	0.02424			8.27592	3.85405	27.4851	14.762	-0.14772
	14.2414	7.85251	3.87073	24.9702	14.8235	-0.02122		8.29747	3.87073	24.5754	14.762	0.00216			8.19168	3.87073	27.3841	14.8235	-0.06185
	14.3029	7.65721	3.88742	24.8765	14.8846	-0.02083		7.89477	3.88742	24.4814	14.8235	-0.0018			8.14853	3.88742	27.2839	14.8846	-0.08123
	14.3641	7.65179	3.9041	24.7835	14.9463	0.14406		7.78312	3.9041	24.3881	14.8846	-0.09401			8.22661	3.9041	27.1842	14.9463	-0.04112
	14.4256	7.59754	3.92079	24.6912	15.0076	-0.21225		8.17849	3.92079	24.2955	14.9463	-0.12221			7.79722	3.92079	27.0853	15.0076	-0.04873
	14.4869	7.57946	3.93747	24.5995	15.0689	0.15088		7.86549	3.93747	24.2036	15.0076	-0.13066			8.11772	3.93747	26.987	15.0689	-0.05658
	14.5487	7.53425	3.95415	24.5085	15.1303	-0.01244		8.00643	3.95415	24.1124	15.0689	-0.14664			8.08484	3.95415	26.8894	15.1303	-0.04625
	14.6097	7.62285	3.97084	24.4182	15.1913	-0.02423		7.79227	3.97084	24.0219	15.1303	-0.27084			7.92254	3.97084	26.7925	15.1913	-0.1945
	14.6717	7.74763	3.98752	24.3286	15.2528	0.07235		7.90942	3.98752	23.9321	15.1913	-0.11169			7.84652	3.98752	26.6961	15.2528	0.08442
	14.7334	7.5451	4.00421	24.2396	15.3144	0.01686		7.86549	4.00421	23.8429	15.2528	-0.14665			7.85063	4.00421	26.6004	15.3144	-0.11351
	14.7946	7.48904	4.02089	24.1512	15.3762	-0.09663		7.83986	4.02089	23.7544	15.3144	0.00123			7.91226	4.02089	26.5054	15.3762	0.05201
	14.856	7.46554	4.03757	24.0635	15.4375	-0.13104		7.72639	4.03757	23.6666	15.3762	-0.14385			7.86912	4.03757	26.411	15.4375	0.06707
	14.9175	7.60658	4.05426	23.9764	15.4989	-0.02821		7.67697	4.05426	23.5794	15.4375	-0.12829			7.88556	4.05426	26.3172	15.4989	0.27094
	14.9789	7.22686	4.07094	23.89	15.5603	0.03096		7.64769	4.07094	23.4929	15.4989	-0.06532			7.85474	4.07094	26.224	15.5603	0.05129
	15.0402	7.5668	4.08763	23.8042	15.6219	-0.11796		7.61108	4.08763	23.407	15.5603	-0.18742			7.82392	4.08763	26.1314	15.6219	-0.05143
	15.1016	7.38055	4.10431	23.719	15.6835	-0.23455		7.4665	4.10431	23.3217	15.6219	-0.21085			7.8116	4.10431	26.0394	15.6835	-0.02088
	15.1628	7.3462	4.121	23.6344	15.7448	0.10232		7.60559	4.121	23.2371	15.6835	0.00526			7.64108	4.121	25.948	15.7448	-0.15915
	15.2241	7.42033	4.13768	23.5504	15.806	-0.02029		7.55069	4.13768	23.1531	15.7448	0.02706			7.89788	4.13768	25.8572	15.806	0.02074
	15.2855	7.34258	4.15436	23.467	15.8674	0.06126		7.6788	4.15436	23.0697	15.806	-0.18744			7.67806	4.15436	25.767	15.8674	-0.04403
	15.3472	7.20697	4.17105	23.3842	15.929	0.05944		7.51408	4.17105	22.9869	15.8674	-0.22272			7.82187	4.17105	25.6774	15.929	-0.12749
	15.4089	7.15092	4.18773	23.302	15.9908	0.01951		7.51042	4.18773	22.9047	15.929	-0.03492			7.81571	4.18773	25.5883	15.9908	-0.14538
	15.4704	7.23228	4.20442	23.2203	16.0524	-0.04601		7.55435	4.20442	22.8231	15.9908	-0.33038			7.99855	4.20442	25.4998	16.0524	-0.26423
	15.5316	7.27025	4.2211	23.1393	16.114	0.02748		7.41343	4.2211	22.7422	16.0524	-0.09538			7.75818	4.2211	25.4119	16.114	0.03164
	15.5933	7.1003	4.23779	23.0588	16.1755	0.03561		7.37133	4.23779	22.6618	16.114	-0.16252			7.63492	4.23779	25.3245	16.1755	-0.04254
	15.6548	6.96289	4.25447	22.9788	16.2371	-0.05404		7.56899	4.25447	22.5819	16.1755	-0.35618			7.64519	4.25447	25.2377	16.2371	-0.28328
	15.7161	7.2793	4.27115	22.8995	16.2987	0.07303		7.57265	4.27115	22.5027	16.2371	-0.04856			7.48701	4.27115	25.1515	16.2987	-0.1422
	15.7775	7.13646	4.28784	22.8206	16.3602	-0.15266		7.34022	4.28784	22.424	16.2987	-0.26636			7.64725	4.28784	25.0658	16.3602	-0.13076
	15.8387	7.19793	4.30452	22.7423	16.4216	0.08605		7.28715	4.30452	22.3459	16.3602	-0.42944			7.56302	4.30452	24.9806	16.4216	-0.19763
	15.9002	7.17623	4.32121	22.6646	16.483	0.05875		7.45735	4.32121	22.2684	16.4216	-0.08768			7.46031	4.32121	24.8959	16.483	0.09267
	15.9619	7.11657	4.33789	22.5874	16.5445	0.11088		7.14441	4.33789	22.1913	16.483	-0.22924			7.42333	4.33789	24.8118	16.5445	0.09523
	16.0237	7.03159	4.35457	22.5107	16.6059	0.11033		7.36218	4.35457	22.1149	16.5445	-0.10923			7.2857	4.35457	24.7282	16.6059	-0.03804
	16.0852	7.08583	4.37126	22.4346	16.6675	-0.11454		7.278	4.37126	22.039	16.6059	-0.20903			7.56302	4.37126	24.6452	16.6675	-0.37688
	16.1468	7.07498	4.38794	22.359				7.06756	4.38794	21.9636	16.6675	-0.31995			7.47058	4.38794	24.5626
	16.2083	6.96651	4.40463	22.2839				7.35852	4.40463	21.8888					7.21176	4.40463	24.4806
	16.2698	7.07498	4.42131	22.2093				7.12428	4.42131	21.8145					7.335	4.42131	24.3991
	16.3316	6.83091	4.438	22.1352				6.94495	4.438	21.7407					7.32884	4.438	24.318
	16.3929	7.05148	4.45468	22.0616				7.27068	4.45468	21.6674					7.24462	4.45468	24.2375
	16.4544	7.00628	4.47136	21.9885				7.1133	4.47136	21.5946					7.51783	4.47136	24.1575
	16.5156	7.04063	4.48805	21.9159				7.21761	4.48805	21.5224					7.50345	4.48805	24.078
	16.5772	7.02255	4.50473	21.8438				7.10232	4.50473	21.4506					7.35349	4.50473	23.9989
	16.6385	6.78029	4.52142	21.7721				6.97606	4.52142	21.3793					6.99814	4.52142	23.9203
	16.6999	6.86526	4.5381	21.7009				7.21395	4.5381	21.3086					7.04127	4.5381	23.8422
			4.55478	21.6303					4.55478	21.2383						4.55478	23.7646
			4.57147	21.56					4.57147	21.1685						4.57147	23.6874
			4.58815	21.4903					4.58815	21.0992						4.58815	23.6107
			4.60484	21.421					4.60484	21.0303						4.60484	23.5345
			4.62152	21.3521					4.62152	20.962						4.62152	23.4587
			4.63821	21.2837					4.63821	20.8941						4.63821	23.3834
			4.65489	21.2158					4.65489	20.8266						4.65489	23.3085
			4.67157	21.1483					4.67157	20.7596						4.67157	23.234
			4.68826	21.0812					4.68826	20.6931						4.68826	23.16
			4.70494	21.0146					4.70494	20.627						4.70494	23.0865
			4.72163	20.9484					4.72163	20.5613						4.72163	23.0134
			4.73831	20.8826					4.73831	20.4961						4.73831	22.9407
			4.755	20.8172					4.755	20.4313						4.755	22.8684
			4.77168	20.7523					4.77168	20.367						4.77168	22.7965
			4.78836	20.6878					4.78836	20.3031						4.78836	22.7251
			4.80505	20.6237					4.80505	20.2396						4.80505	22.6541
			4.82173	20.56					4.82173	20.1765						4.82173	22.5835
			4.83842	20.4966					4.83842	20.1139						4.83842	22.5133
			4.8551	20.4337					4.8551	20.0516						4.8551	22.4435
			4.87178	20.3712					4.87178	19.9898						4.87178	22.3741
			4.88847	20.3091					4.88847	19.9283						4.88847	22.3051
			4.90515	20.2474					4.90515	19.8673						4.90515	22.2365
			4.92184	20.186					4.92184	19.8067						4.92184	22.1683
			4.93852	20.125					4.93852	19.7464						4.93852	22.1005
			4.95521	20.0644					4.95521	19.6866						4.95521	22.0331
			4.97189	20.0042					4.97189	19.6271						4.97189	21.966
			4.98857	19.9444					4.98857	19.568						4.98857	21.8993
			5.00526	19.8849					5.00526	19.5093						5.00526	21.8331
			5.02194	19.8258					5.02194	19.451						5.02194	21.7671
			5.03863	19.767					5.03863	19.393						5.03863	21.7016
			5.05531	19.7086					5.05531	19.3354						5.05531	21.6364
			5.07199	19.6505					5.07199	19.2782						5.07199	21.5715
			5.08868	19.5928					5.08868	19.2213						5.08868	21.5071
			5.10536	19.5355					5.10536	19.1648						5.10536	21.443
			5.12205	19.4785					5.12205	19.1086						5.12205	21.3792
			5.13873	19.4218					5.13873	19.0528						5.13873	21.3158
			5.15542	19.3655					5.15542	18.9974						5.15542	21.2528
			5.1721	19.3095					5.1721	18.9423						5.1721	21.19
			5.18878	19.2538					5.18878	18.8875						5.18878	21.1277
			5.20547	19.1985					5.20547	18.8331						5.20547	21.0657
			5.22215	19.1435					5.22215	18.779						5.22215	21.004
			5.23884	19.0888					5.23884	18.7252						5.23884	20.9426
			5.25552	19.0344					5.25552	18.6718						5.25552	20.8816
			5.27221	18.9804					5.27221	18.6187						5.27221	20.8209
			5.28889	18.9267					5.28889	18.566						5.28889	20.7606
			5.30557	18.8733					5.30557	18.5135						5.30557	20.7005
			5.32226	18.8202					5.32226	18.4614						5.32226	20.6408
			5.33894	18.7674					5.33894	18.4095						5.33894	20.5814
			5.35563	18.7148					5.35563	18.358						5.35563	20.5223
			5.37231	18.6627					5.37231	18.3069						5.37231	20.4636
			5.38899	18.6108					5.38899	18.256						5.38899	20.4051
			5.40568	18.5592					5.40568	18.2054						5.40568	20.347
			5.42236	18.5079					5.42236	18.1551						5.42236	20.2891
			5.43905	18.4568					5.43905	18.1051						5.43905	20.2316
			5.45573	18.4061					5.45573	18.0555						5.45573	20.1744
			5.47242	18.3557					5.47242	18.0061						5.47242	20.1175
			5.4891	18.3055					5.4891	17.957						5.4891	20.0608
			5.50578	18.2556					5.50578	17.9082						5.50578	20.0045
			5.52247	18.206					5.52247	17.8597						5.52247	19.9485
			5.53915	18.1567					5.53915	17.8115						5.53915	19.8927
			5.55584	18.1077					5.55584	17.7635						5.55584	19.8373
			5.57252	18.0589					5.57252	17.7158						5.57252	19.7821
			5.5892	18.0104					5.5892	17.6684						5.5892	19.7272
			5.60589	17.9621					5.60589	17.6213						5.60589	19.6726
			5.62257	17.9142					5.62257	17.5745						5.62257	19.6183
			5.63926	17.8665					5.63926	17.5279						5.63926	19.5642
			5.65594	17.819					5.65594	17.4816						5.65594	19.5105
			5.67263	17.7718					5.67263	17.4356						5.67263	19.457
			5.68931	17.7249					5.68931	17.3898						5.68931	19.4037
			5.70599	17.6782					5.70599	17.3443						5.70599	19.3508
			5.72268	17.6318					5.72268	17.299						5.72268	19.2981
			5.73936	17.5856					5.73936	17.254						5.73936	19.2457
			5.75605	17.5396					5.75605	17.2093						5.75605	19.1935
			5.77273	17.4939					5.77273	17.1648						5.77273	19.1416
			5.78942	17.4485					5.78942	17.1206						5.78942	19.09
			5.8061	17.4033					5.8061	17.0766						5.8061	19.0386
			5.82278	17.3583					5.82278	17.0328						5.82278	18.9875
			5.83947	17.3136					5.83947	16.9893						5.83947	18.9367
			5.85615	17.2691					5.85615	16.9461						5.85615	18.8861
			5.87284	17.2249					5.87284	16.9031						5.87284	18.8357
			5.88952	17.1808					5.88952	16.8603						5.88952	18.7856
			5.9062	17.137					5.9062	16.8177						5.9062	18.7357
			5.92289	17.0935					5.92289	16.7754						5.92289	18.6861
			5.93957	17.0501					5.93957	16.7334						5.93957	18.6367
			5.95626	17.007					5.95626	16.6915						5.95626	18.5876
			5.97294	16.9641					5.97294	16.6499						5.97294	18.5387
			5.98963	16.9215					5.98963	16.6085						5.98963	18.4901
			6.00631	16.879					6.00631	16.5673						6.00631	18.4417
			6.02299	16.8368					6.02299	16.5264						6.02299	18.3935
			6.03968	16.7948					6.03968	16.4857						6.03968	18.3456
			6.05636	16.753					6.05636	16.4452						6.05636	18.2979
			6.07305	16.7114					6.07305	16.4049						6.07305	18.2504
			6.08973	16.67					6.08973	16.3648						6.08973	18.2031
			6.10641	16.6288					6.10641	16.325						6.10641	18.1561
			6.1231	16.5878					6.1231	16.2853						6.1231	18.1093
			6.13978	16.5471					6.13978	16.2459						6.13978	18.0627
			6.15647	16.5065					6.15647	16.2067						6.15647	18.0164
			6.17315	16.4662					6.17315	16.1677						6.17315	17.9703
			6.18984	16.426					6.18984	16.1289						6.18984	17.9244
			6.20652	16.3861					6.20652	16.0903						6.20652	17.8787
			6.2232	16.3463					6.2232	16.0519						6.2232	17.8332
			6.23989	16.3068					6.23989	16.0137						6.23989	17.7879
			6.25657	16.2674					6.25657	15.9757						6.25657	17.7429
			6.27326	16.2282					6.27326	15.9379						6.27326	17.6981
			6.28994	16.1893					6.28994	15.9003						6.28994	17.6534
			6.30663	16.1505					6.30663	15.8628						6.30663	17.609
			6.32331	16.1119					6.32331	15.8256						6.32331	17.5648
			6.33999	16.0735					6.33999	15.7886						6.33999	17.5208
			6.35668	16.0353					6.35668	15.7518						6.35668	17.477
			6.37336	15.9972					6.37336	15.7151						6.37336	17.4335
			6.39005	15.9594					6.39005	15.6787						6.39005	17.3901
			6.40673	15.9217					6.40673	15.6424						6.40673	17.3469
			6.42341	15.8842					6.42341	15.6063						6.42341	17.3039
			6.4401	15.8469					6.4401	15.5704						6.4401	17.2611
			6.45678	15.8097					6.45678	15.5347						6.45678	17.2186
			6.47347	15.7728					6.47347	15.4992						6.47347	17.1762
			6.49015	15.736					6.49015	15.4638						6.49015	17.134
			6.50684	15.6994					6.50684	15.4286						6.50684	17.092
			6.52352	15.663					6.52352	15.3936						6.52352	17.0501
			6.5402	15.6267					6.5402	15.3588						6.5402	17.0085
			6.55689	15.5906					6.55689	15.3241						6.55689	16.9671
			6.57357	15.5547					6.57357	15.2896						6.57357	16.9259
			6.59026	15.5189					6.59026	15.2553						6.59026	16.8848
			6.60694	15.4833					6.60694	15.2211						6.60694	16.8439
			6.62362	15.4479					6.62362	15.1872						6.62362	16.8033
			6.64031	15.4127					6.64031	15.1534						6.64031	16.7628
			6.65699	15.3776					6.65699	15.1197						6.65699	16.7224
			6.67368	15.3426					6.67368	15.0862						6.67368	16.6823
			6.69036	15.3079					6.69036	15.0529						6.69036	16.6424
			6.70705	15.2732					6.70705	15.0198						6.70705	16.6026
			6.72373	15.2388					6.72373	14.9868						6.72373	16.563
			6.74041	15.2045					6.74041	14.9539						6.74041	16.5236
			6.7571	15.1703					6.7571	14.9213						6.7571	16.4843
			6.77378	15.1364					6.77378	14.8887						6.77378	16.4453
			6.79047	15.1025					6.79047	14.8564						6.79047	16.4064
			6.80715	15.0688					6.80715	14.8242						6.80715	16.3676
			6.82384	15.0353					6.82384	14.7921						6.82384	16.3291
			6.84052	15.0019					6.84052	14.7602						6.84052	16.2907
			6.8572	14.9687					6.8572	14.7285						6.8572	16.2525
			6.87389	14.9356					6.87389	14.6969						6.87389	16.2145
			6.89057	14.9027					6.89057	14.6654						6.89057	16.1766
			6.90726	14.8699					6.90726	14.6341						6.90726	16.1389
			6.92394	14.8373					6.92394	14.603						6.92394	16.1013
			6.94062	14.8048					6.94062	14.572						6.94062	16.0639
			6.95731	14.7724					6.95731	14.5411						6.95731	16.0267
			6.97399	14.7402					6.97399	14.5104						6.97399	15.9897
			6.99068	14.7081					6.99068	14.4799						6.99068	15.9528
			7.00736	14.6762					7.00736	14.4494						7.00736	15.9161
			7.02405	14.6444					7.02405	14.4191						7.02405	15.8795
			7.04073	14.6128					7.04073	14.389						7.04073	15.8431
			7.05741	14.5813					7.05741	14.359						7.05741	15.8068
			7.0741	14.5499					7.0741	14.3291						7.0741	15.7707
			7.09078	14.5187					7.09078	14.2994						7.09078	15.7348
			7.10747	14.4876					7.10747	14.2698						7.10747	15.699
			7.12415	14.4566					7.12415	14.2403						7.12415	15.6634
			7.14083	14.4258					7.14083	14.211						7.14083	15.6279
			7.15752	14.3951					7.15752	14.1819						7.15752	15.5925
			7.1742	14.3645					7.1742	14.1528						7.1742	15.5574
			7.19089	14.3341					7.19089	14.1239						7.19089	15.5223
			7.20757	14.3038					7.20757	14.0951						7.20757	15.4875
			7.22426	14.2736					7.22426	14.0664						7.22426	15.4527
			7.24094	14.2435					7.24094	14.0379						7.24094	15.4182
			7.25762	14.2136					7.25762	14.0095						7.25762	15.3837
			7.27431	14.1838					7.27431	13.9812						7.27431	15.3494
			7.29099	14.1541					7.29099	13.9531						7.29099	15.3153
			7.30768	14.1246					7.30768	13.925						7.30768	15.2813
			7.32436	14.0952					7.32436	13.8971						7.32436	15.2474
			7.34105	14.0659					7.34105	13.8694						7.34105	15.2137
			7.35773	14.0367					7.35773	13.8417						7.35773	15.1801
			7.37441	14.0076					7.37441	13.8142						7.37441	15.1467
			7.3911	13.9787					7.3911	13.7868						7.3911	15.1134
			7.40778	13.9499					7.40778	13.7595						7.40778	15.0803
			7.42447	13.9212					7.42447	13.7324						7.42447	15.0473
			7.44115	13.8926					7.44115	13.7053						7.44115	15.0144
			7.45783	13.8642					7.45783	13.6784						7.45783	14.9816
			7.47452	13.8358					7.47452	13.6516						7.47452	14.949
			7.4912	13.8076					7.4912	13.6249						7.4912	14.9166
			7.50789	13.7795					7.50789	13.5983						7.50789	14.8842
			7.52457	13.7515					7.52457	13.5718						7.52457	14.8521
			7.54126	13.7236					7.54126	13.5455						7.54126	14.82
			7.55794	13.6959					7.55794	13.5193						7.55794	14.7881
			7.57462	13.6682					7.57462	13.4932						7.57462	14.7563
			7.59131	13.6407					7.59131	13.4672						7.59131	14.7246
			7.60799	13.6133					7.60799	13.4413						7.60799	14.6931
			7.62468	13.586					7.62468	13.4155						7.62468	14.6616
			7.64136	13.5587					7.64136	13.3898						7.64136	14.6304
			7.65804	13.5317					7.65804	13.3643						7.65804	14.5992
			7.67473	13.5047					7.67473	13.3388						7.67473	14.5682
			7.69141	13.4778					7.69141	13.3135						7.69141	14.5373
			7.7081	13.451					7.7081	13.2882						7.7081	14.5066
			7.72478	13.4244					7.72478	13.2631						7.72478	14.4759
			7.74147	13.3978					7.74147	13.2381						7.74147	14.4454
			7.75815	13.3713					7.75815	13.2132						7.75815	14.415
			7.77483	13.345					7.77483	13.1883						7.77483	14.3847
			7.79152	13.3188					7.79152	13.1637						7.79152	14.3546
			7.8082	13.2926					7.8082	13.139						7.8082	14.3246
			7.82489	13.2666					7.82489	13.1145						7.82489	14.2947
			7.84157	13.2407					7.84157	13.0901						7.84157	14.2649
			7.85825	13.2148					7.85825	13.0659						7.85825	14.2352
			7.87494	13.1891					7.87494	13.0417						7.87494	14.2057
			7.89162	13.1635					7.89162	13.0176						7.89162	14.1763
			7.90831	13.138					7.90831	12.9936						7.90831	14.147
			7.92499	13.1125					7.92499	12.9697						7.92499	14.1178
			7.94168	13.0872					7.94168	12.9459						7.94168	14.0887
			7.95836	13.062					7.95836	12.9222						7.95836	14.0598
			7.97504	13.0369					7.97504	12.8986						7.97504	14.0309
			7.99173	13.0118					7.99173	12.8751						7.99173	14.0022
			8.00841	12.9869					8.00841	12.8517						8.00841	13.9736
			8.0251	12.962					8.0251	12.8284						8.0251	13.9451
			8.04178	12.9373					8.04178	12.8052						8.04178	13.9167
			8.05847	12.9127					8.05847	12.782						8.05847	13.8885
			8.07515	12.8881					8.07515	12.759						8.07515	13.8603
			8.09183	12.8636					8.09183	12.7361						8.09183	13.8323
			8.10852	12.8393					8.10852	12.7133						8.10852	13.8044
			8.1252	12.815					8.1252	12.6905						8.1252	13.7766
			8.14189	12.7908					8.14189	12.6679						8.14189	13.7488
			8.15857	12.7668					8.15857	12.6453						8.15857	13.7212
			8.17525	12.7428					8.17525	12.6228						8.17525	13.6938
			8.19194	12.7188					8.19194	12.6004						8.19194	13.6664
			8.20862	12.695					8.20862	12.5782						8.20862	13.6391
			8.22531	12.6713					8.22531	12.5559						8.22531	13.612
			8.24199	12.6477					8.24199	12.5338						8.24199	13.5849
			8.25868	12.6241					8.25868	12.5118						8.25868	13.558
			8.27536	12.6007					8.27536	12.4899						8.27536	13.5311
			8.29204	12.5773					8.29204	12.468						8.29204	13.5044
			8.30873	12.5541					8.30873	12.4463						8.30873	13.4778
			8.32541	12.5308					8.32541	12.4246						8.32541	13.4512
			8.3421	12.5077					8.3421	12.403						8.3421	13.4248
			8.35878	12.4847					8.35878	12.3815						8.35878	13.3985
			8.37546	12.4618					8.37546	12.3601						8.37546	13.3723
			8.39215	12.439					8.39215	12.3387						8.39215	13.3461
			8.40883	12.4162					8.40883	12.3175						8.40883	13.3201
			8.42552	12.3935					8.42552	12.2963						8.42552	13.2942
			8.4422	12.3709					8.4422	12.2752						8.4422	13.2684
			8.45889	12.3484					8.45889	12.2542						8.45889	13.2427
			8.47557	12.326					8.47557	12.2333						8.47557	13.2171
			8.49225	12.3036					8.49225	12.2125						8.49225	13.1916
			8.50894	12.2814					8.50894	12.1917						8.50894	13.1662
			8.52562	12.2592					8.52562	12.171						8.52562	13.1409
			8.54231	12.2371					8.54231	12.1504						8.54231	13.1157
			8.55899	12.2151					8.55899	12.1299						8.55899	13.0905
			8.57568	12.1932					8.57568	12.1095						8.57568	13.0655
			8.59236	12.1713					8.59236	12.0891						8.59236	13.0406
			8.60904	12.1495					8.60904	12.0689						8.60904	13.0158
			8.62573	12.1278					8.62573	12.0487						8.62573	12.991
			8.64241	12.1062					8.64241	12.0285						8.64241	12.9664
			8.6591	12.0847					8.6591	12.0085						8.6591	12.9419
			8.67578	12.0632					8.67578	11.9885						8.67578	12.9174
			8.69246	12.0418					8.69246	11.9686						8.69246	12.8931
			8.70915	12.0205					8.70915	11.9488						8.70915	12.8688
			8.72583	11.9993					8.72583	11.9291						8.72583	12.8446
			8.74252	11.9782					8.74252	11.9094						8.74252	12.8206
			8.7592	11.9571					8.7592	11.8898						8.7592	12.7966
			8.77589	11.9361					8.77589	11.8703						8.77589	12.7727
			8.79257	11.9152					8.79257	11.8508						8.79257	12.7489
			8.80925	11.8943					8.80925	11.8315						8.80925	12.7252
			8.82594	11.8735					8.82594	11.8122						8.82594	12.7016
			8.84262	11.8529					8.84262	11.793						8.84262	12.678
			8.85931	11.8322					8.85931	11.7738						8.85931	12.6546
			8.87599	11.8117					8.87599	11.7547						8.87599	12.6313
			8.89267	11.7912					8.89267	11.7357						8.89267	12.608
			8.90936	11.7708					8.90936	11.7168						8.90936	12.5848
			8.92604	11.7505					8.92604	11.6979						8.92604	12.5617
			8.94273	11.7302					8.94273	11.6791						8.94273	12.5388
			8.95941	11.71					8.95941	11.6604						8.95941	12.5158
			8.9761	11.6899					8.9761	11.6418						8.9761	12.493
			8.99278	11.6699					8.99278	11.6232						8.99278	12.4703
			9.00946	11.6499					9.00946	11.6047						9.00946	12.4476
			9.02615	11.63					9.02615	11.5862						9.02615	12.4251
			9.04283	11.6102					9.04283	11.5678						9.04283	12.4026
			9.05952	11.5904					9.05952	11.5495						9.05952	12.3802
			9.0762	11.5707					9.0762	11.5313						9.0762	12.3579
			9.09289	11.5511					9.09289	11.5131						9.09289	12.3357
			9.10957	11.5315					9.10957	11.495						9.10957	12.3135
			9.12625	11.5121					9.12625	11.477						9.12625	12.2915
			9.14294	11.4926					9.14294	11.459						9.14294	12.2695
			9.15962	11.4733					9.15962	11.4411						9.15962	12.2476
			9.17631	11.454					9.17631	11.4233						9.17631	12.2258
			9.19299	11.4348					9.19299	11.4055						9.19299	12.2041
			9.20967	11.4156					9.20967	11.3878						9.20967	12.1824
			9.22636	11.3966					9.22636	11.3701						9.22636	12.1609
			9.24304	11.3775					9.24304	11.3526						9.24304	12.1394
			9.25973	11.3586					9.25973	11.3351						9.25973	12.118
			9.27641	11.3397					9.27641	11.3176						9.27641	12.0967
			9.2931	11.3209					9.2931	11.3002						9.2931	12.0754
			9.30978	11.3021					9.30978	11.2829						9.30978	12.0543
			9.32646	11.2835					9.32646	11.2656						9.32646	12.0332
			9.34315	11.2648					9.34315	11.2484						9.34315	12.0122
			9.35983	11.2463					9.35983	11.2313						9.35983	11.9912
			9.37652	11.2278					9.37652	11.2142						9.37652	11.9704
			9.3932	11.2094					9.3932	11.1972						9.3932	11.9496
			9.40988	11.191					9.40988	11.1802						9.40988	11.9289
			9.42657	11.1727					9.42657	11.1634						9.42657	11.9083
			9.44325	11.1545					9.44325	11.1465						9.44325	11.8878
			9.45994	11.1363					9.45994	11.1298						9.45994	11.8673
			9.47662	11.1182					9.47662	11.1131						9.47662	11.8469
			9.49331	11.1001					9.49331	11.0964						9.49331	11.8266
			9.50999	11.0821					9.50999	11.0798						9.50999	11.8064
			9.52667	11.0642					9.52667	11.0633						9.52667	11.7862
			9.54336	11.0463					9.54336	11.0468						9.54336	11.7661
			9.56004	11.0285					9.56004	11.0304						9.56004	11.7461
			9.57673	11.0108					9.57673	11.0141						9.57673	11.7262
			9.59341	10.9931					9.59341	10.9978						9.59341	11.7063
			9.6101	10.9755					9.6101	10.9815						9.6101	11.6865
			9.62678	10.9579					9.62678	10.9654						9.62678	11.6668
			9.64346	10.9404					9.64346	10.9492						9.64346	11.6471
			9.66015	10.923					9.66015	10.9332						9.66015	11.6276
			9.67683	10.9056					9.67683	10.9172						9.67683	11.6081
			9.69352	10.8882					9.69352	10.9012						9.69352	11.5886
			9.7102	10.871					9.7102	10.8853						9.7102	11.5693
			9.72688	10.8538					9.72688	10.8695						9.72688	11.55
			9.74357	10.8366					9.74357	10.8537						9.74357	11.5308
			9.76025	10.8195					9.76025	10.838						9.76025	11.5116
			9.77694	10.8025					9.77694	10.8223						9.77694	11.4926
			9.79362	10.7855					9.79362	10.8067						9.79362	11.4736
			9.81031	10.7686					9.81031	10.7912						9.81031	11.4546
			9.82699	10.7517					9.82699	10.7757						9.82699	11.4358
			9.84367	10.7349					9.84367	10.7602						9.84367	11.417
			9.86036	10.7181					9.86036	10.7448						9.86036	11.3982
			9.87704	10.7014					9.87704	10.7295						9.87704	11.3796
			9.89373	10.6848					9.89373	10.7142						9.89373	11.361
			9.91041	10.6682					9.91041	10.6989						9.91041	11.3425
			9.92709	10.6517					9.92709	10.6838						9.92709	11.324
			9.94378	10.6352					9.94378	10.6686						9.94378	11.3056
			9.96046	10.6188					9.96046	10.6536						9.96046	11.2873
			9.97715	10.6024					9.97715	10.6386						9.97715	11.2691
			9.99383	10.5861					9.99383	10.6236						9.99383	11.2509
			10.0105	10.5699					10.0105	10.6087						10.0105	11.2327
			10.0272	10.5537					10.0272	10.5938						10.0272	11.2147
			10.0439	10.5375					10.0439	10.579						10.0439	11.1967
			10.0606	10.5214					10.0606	10.5642						10.0606	11.1788
			10.0772	10.5054					10.0772	10.5495						10.0772	11.1609
			10.0939	10.4894					10.0939	10.5349						10.0939	11.1431
			10.1106	10.4735					10.1106	10.5203						10.1106	11.1254
			10.1273	10.4576					10.1273	10.5057						10.1273	11.1077
			10.144	10.4418					10.144	10.4912						10.144	11.0902
			10.1607	10.426					10.1607	10.4767						10.1607	11.0726
			10.1774	10.4103					10.1774	10.4623						10.1774	11.0551
			10.194	10.3946					10.194	10.448						10.194	11.0378
			10.2107	10.379					10.2107	10.4337						10.2107	11.0204
			10.2274	10.3634					10.2274	10.4194						10.2274	11.0031
			10.2441	10.3479					10.2441	10.4052						10.2441	10.9859
			10.2608	10.3324					10.2608	10.391						10.2608	10.9688
			10.2775	10.317					10.2775	10.3769						10.2775	10.9517
			10.2942	10.3016					10.2942	10.3628						10.2942	10.9346
			10.3108	10.2863					10.3108	10.3488						10.3108	10.9177
			10.3275	10.2711					10.3275	10.3349						10.3275	10.9008
			10.3442	10.2558					10.3442	10.3209						10.3442	10.8839
			10.3609	10.2407					10.3609	10.3071						10.3609	10.8671
			10.3776	10.2256					10.3776	10.2933						10.3776	10.8504
			10.3942	10.2105					10.3942	10.2795						10.3942	10.8337
			10.4109	10.1955					10.4109	10.2657						10.4109	10.8171
			10.4276	10.1805					10.4276	10.2521						10.4276	10.8006
			10.4443	10.1656					10.4443	10.2384						10.4443	10.7841
			10.461	10.1507					10.461	10.2248						10.461	10.7677
			10.4777	10.1359					10.4777	10.2113						10.4777	10.7513
			10.4944	10.1211					10.4944	10.1978						10.4944	10.735
			10.511	10.1064					10.511	10.1843						10.511	10.7188
			10.5277	10.0917					10.5277	10.1709						10.5277	10.7026
			10.5444	10.0771					10.5444	10.1576						10.5444	10.6864
			10.5611	10.0625					10.5611	10.1442						10.5611	10.6704
			10.5778	10.048					10.5778	10.131						10.5778	10.6544
			10.5945	10.0335					10.5945	10.1178						10.5945	10.6384
			10.6112	10.0191					10.6112	10.1046						10.6112	10.6225
			10.6278	10.0047					10.6278	10.0914						10.6278	10.6067
			10.6445	9.99035					10.6445	10.0784						10.6445	10.5909
			10.6612	9.97605					10.6612	10.0653						10.6612	10.5751
			10.6779	9.9618					10.6779	10.0523						10.6779	10.5595
			10.6946	9.94759					10.6946	10.0393						10.6946	10.5439
			10.7112	9.93343					10.7112	10.0264						10.7112	10.5283
			10.7279	9.91932					10.7279	10.0136						10.7279	10.5128
			10.7446	9.90525					10.7446	10.0007						10.7446	10.4973
			10.7613	9.89123					10.7613	9.98793						10.7613	10.4819
			10.778	9.87725					10.778	9.97519						10.778	10.4666
			10.7947	9.86332					10.7947	9.96249						10.7947	10.4513
			10.8114	9.84943					10.8114	9.94983						10.8114	10.4361
			10.828	9.83559					10.828	9.93721						10.828	10.4209
			10.8447	9.82179					10.8447	9.92464						10.8447	10.4058
			10.8614	9.80804					10.8614	9.91211						10.8614	10.3908
			10.8781	9.79433					10.8781	9.89962						10.8781	10.3757
			10.8948	9.78067					10.8948	9.88717						10.8948	10.3608
			10.9115	9.76705					10.9115	9.87477						10.9115	10.3459
			10.9282	9.75347					10.9282	9.8624						10.9282	10.331
			10.9448	9.73994					10.9448	9.85008						10.9448	10.3162
			10.9615	9.72645					10.9615	9.8378						10.9615	10.3015
			10.9782	9.713					10.9782	9.82556						10.9782	10.2868
			10.9949	9.6996					10.9949	9.81336						10.9949	10.2722
			11.0116	9.68624					11.0116	9.8012						11.0116	10.2576
			11.0282	9.67292					11.0282	9.78908						11.0282	10.243
			11.0449	9.65964					11.0449	9.777						11.0449	10.2286
			11.0616	9.64641					11.0616	9.76496						11.0616	10.2141
			11.0783	9.63322					11.0783	9.75296						11.0783	10.1997
			11.095	9.62007					11.095	9.741						11.095	10.1854
			11.1117	9.60697					11.1117	9.72908						11.1117	10.1711
			11.1284	9.5939					11.1284	9.7172						11.1284	10.1569
			11.145	9.58088					11.145	9.70536						11.145	10.1427
			11.1617	9.5679					11.1617	9.69356						11.1617	10.1286
			11.1784	9.55496					11.1784	9.6818						11.1784	10.1145
			11.1951	9.54206					11.1951	9.67008						11.1951	10.1005
			11.2118	9.52921					11.2118	9.65839						11.2118	10.0865
			11.2285	9.51639					11.2285	9.64675						11.2285	10.0726
			11.2452	9.50362					11.2452	9.63514						11.2452	10.0587
			11.2618	9.49088					11.2618	9.62357						11.2618	10.0449
			11.2785	9.47819					11.2785	9.61204						11.2785	10.0311
			11.2952	9.46554					11.2952	9.60055						11.2952	10.0174
			11.3119	9.45292					11.3119	9.58909						11.3119	10.0037
			11.3286	9.44035					11.3286	9.57768						11.3286	9.9901
			11.3453	9.42782					11.3453	9.5663						11.3453	9.97652
			11.3619	9.41532					11.3619	9.55496						11.3619	9.96299
			11.3786	9.40287					11.3786	9.54365						11.3786	9.9495
			11.3953	9.39045					11.3953	9.53239						11.3953	9.93606
			11.412	9.37808					11.412	9.52116						11.412	9.92267
			11.4287	9.36574					11.4287	9.50996						11.4287	9.90933
			11.4454	9.35345					11.4454	9.49881						11.4454	9.89604
			11.462	9.34119					11.462	9.48769						11.462	9.88279
			11.4787	9.32897					11.4787	9.4766						11.4787	9.86959
			11.4954	9.31679					11.4954	9.46556						11.4954	9.85643
			11.5121	9.30465					11.5121	9.45454						11.5121	9.84333
			11.5288	9.29255					11.5288	9.44357						11.5288	9.83027
			11.5455	9.28048					11.5455	9.43263						11.5455	9.81725
			11.5622	9.26846					11.5622	9.42173						11.5622	9.80428
			11.5788	9.25647					11.5788	9.41086						11.5788	9.79136
			11.5955	9.24452					11.5955	9.40003						11.5955	9.77848
			11.6122	9.2326					11.6122	9.38923						11.6122	9.76565
			11.6289	9.22073					11.6289	9.37847						11.6289	9.75287
			11.6456	9.20889					11.6456	9.36775						11.6456	9.74013
			11.6623	9.19709					11.6623	9.35706						11.6623	9.72743
			11.6789	9.18533					11.6789	9.3464						11.6789	9.71478
			11.6956	9.1736					11.6956	9.33578						11.6956	9.70217
			11.7123	9.16191					11.7123	9.32519						11.7123	9.68961
			11.729	9.15026					11.729	9.31464						11.729	9.67709
			11.7457	9.13864					11.7457	9.30412						11.7457	9.66462
			11.7624	9.12706					11.7624	9.29364						11.7624	9.65219
			11.779	9.11552					11.779	9.28319						11.779	9.63981
			11.7957	9.10401					11.7957	9.27277						11.7957	9.62747
			11.8124	9.09254					11.8124	9.26239						11.8124	9.61517
			11.8291	9.08111					11.8291	9.25204						11.8291	9.60292
			11.8458	9.06971					11.8458	9.24173						11.8458	9.59071
			11.8625	9.05835					11.8625	9.23145						11.8625	9.57854
			11.8791	9.04702					11.8791	9.2212						11.8791	9.56641
			11.8958	9.03573					11.8958	9.21099						11.8958	9.55433
			11.9125	9.02447					11.9125	9.20081						11.9125	9.54229
			11.9292	9.01325					11.9292	9.19066						11.9292	9.5303
			11.9459	9.00207					11.9459	9.18055						11.9459	9.51834
			11.9626	8.99092					11.9626	9.17046						11.9626	9.50643
			11.9793	8.9798					11.9793	9.16041						11.9793	9.49456
			11.9959	8.96872					11.9959	9.1504						11.9959	9.48273
			12.0126	8.95768					12.0126	9.14041						12.0126	9.47094
			12.0293	8.94666					12.0293	9.13046						12.0293	9.4592
			12.046	8.93569					12.046	9.12054						12.046	9.4475
			12.0627	8.92475					12.0627	9.11065						12.0627	9.43583
			12.0794	8.91384					12.0794	9.1008						12.0794	9.42421
			12.096	8.90296					12.096	9.09097						12.096	9.41263
			12.1127	8.89212					12.1127	9.08118						12.1127	9.40109
			12.1294	8.88132					12.1294	9.07142						12.1294	9.38959
			12.1461	8.87054					12.1461	9.06169						12.1461	9.37813
			12.1628	8.8598					12.1628	9.05199						12.1628	9.36671
			12.1795	8.8491					12.1795	9.04233						12.1795	9.35534
			12.1961	8.83843					12.1961	9.03269						12.1961	9.344
			12.2128	8.82779					12.2128	9.02309						12.2128	9.3327
			12.2295	8.81718					12.2295	9.01351						12.2295	9.32144
			12.2462	8.80661					12.2462	9.00397						12.2462	9.31022
			12.2629	8.79607					12.2629	8.99446						12.2629	9.29904
			12.2796	8.78557					12.2796	8.98498						12.2796	9.2879
			12.2963	8.77509					12.2963	8.97553						12.2963	9.2768
			12.3129	8.76465					12.3129	8.96611						12.3129	9.26574
			12.3296	8.75424					12.3296	8.95672						12.3296	9.25472
			12.3463	8.74387					12.3463	8.94736						12.3463	9.24373
			12.363	8.73352					12.363	8.93803						12.363	9.23279
			12.3797	8.72321					12.3797	8.92873						12.3797	9.22188
			12.3964	8.71293					12.3964	8.91946						12.3964	9.21101
			12.413	8.70268					12.413	8.91022						12.413	9.20018
			12.4297	8.69247					12.4297	8.90101						12.4297	9.18939
			12.4464	8.68228					12.4464	8.89183						12.4464	9.17863
			12.4631	8.67213					12.4631	8.88268						12.4631	9.16791
			12.4798	8.66201					12.4798	8.87355						12.4798	9.15723
			12.4965	8.65192					12.4965	8.86446						12.4965	9.14659
			12.5131	8.64186					12.5131	8.8554						12.5131	9.13599
			12.5298	8.63184					12.5298	8.84636						12.5298	9.12542
			12.5465	8.62184					12.5465	8.83736						12.5465	9.11489
			12.5632	8.61188					12.5632	8.82838						12.5632	9.10439
			12.5799	8.60194					12.5799	8.81943						12.5799	9.09394
			12.5966	8.59204					12.5966	8.81051						12.5966	9.08352
			12.6133	8.58217					12.6133	8.80162						12.6133	9.07313
			12.6299	8.57233					12.6299	8.79276						12.6299	9.06279
			12.6466	8.56252					12.6466	8.78393						12.6466	9.05247
			12.6633	8.55274					12.6633	8.77512						12.6633	9.0422
			12.68	8.54299					12.68	8.76634						12.68	9.03196
			12.6967	8.53327					12.6967	8.75759						12.6967	9.02176
			12.7134	8.52358					12.7134	8.74887						12.7134	9.01159
			12.73	8.51392					12.73	8.74018						12.73	9.00146
			12.7467	8.50429					12.7467	8.73151						12.7467	8.99136
			12.7634	8.49469					12.7634	8.72287						12.7634	8.9813
			12.7801	8.48512					12.7801	8.71426						12.7801	8.97128
			12.7968	8.47558					12.7968	8.70568						12.7968	8.96129
			12.8135	8.46606					12.8135	8.69712						12.8135	8.95133
			12.8301	8.45658					12.8301	8.6886						12.8301	8.94141
			12.8468	8.44713					12.8468	8.68009						12.8468	8.93152
			12.8635	8.43771					12.8635	8.67162						12.8635	8.92167
			12.8802	8.42831					12.8802	8.66317						12.8802	8.91186
			12.8969	8.41895					12.8969	8.65475						12.8969	8.90207
			12.9136	8.40961					12.9136	8.64636						12.9136	8.89232
			12.9302	8.40031					12.9302	8.63799						12.9302	8.88261
			12.9469	8.39103					12.9469	8.62965						12.9469	8.87293
			12.9636	8.38178					12.9636	8.62134						12.9636	8.86328
			12.9803	8.37256					12.9803	8.61305						12.9803	8.85367
			12.997	8.36336					12.997	8.60479						12.997	8.84409
			13.0137	8.3542					13.0137	8.59655						13.0137	8.83455
			13.0304	8.34506					13.0304	8.58835						13.0304	8.82503
			13.047	8.33596					13.047	8.58016						13.047	8.81555
			13.0637	8.32688					13.0637	8.57201						13.0637	8.80611
			13.0804	8.31782					13.0804	8.56388						13.0804	8.7967
			13.0971	8.3088					13.0971	8.55577						13.0971	8.78732
			13.1138	8.2998					13.1138	8.54769						13.1138	8.77797
			13.1305	8.29084					13.1305	8.53964						13.1305	8.76865
			13.1471	8.2819					13.1471	8.53161						13.1471	8.75937
			13.1638	8.27298					13.1638	8.52361						13.1638	8.75012
			13.1805	8.2641					13.1805	8.51563						13.1805	8.74091
			13.1972	8.25524					13.1972	8.50768						13.1972	8.73172
			13.2139	8.24641					13.2139	8.49976						13.2139	8.72257
			13.2306	8.23761					13.2306	8.49185						13.2306	8.71345
			13.2472	8.22883					13.2472	8.48398						13.2472	8.70436
			13.2639	8.22008					13.2639	8.47613						13.2639	8.6953
			13.2806	8.21136					13.2806	8.4683						13.2806	8.68627
			13.2973	8.20266					13.2973	8.4605						13.2973	8.67728
			13.314	8.19399					13.314	8.45272						13.314	8.66832
			13.3307	8.18535					13.3307	8.44497						13.3307	8.65939
			13.3474	8.17673					13.3474	8.43724						13.3474	8.65049
			13.364	8.16815					13.364	8.42954						13.364	8.64162
			13.3807	8.15958					13.3807	8.42186						13.3807	8.63278
			13.3974	8.15105					13.3974	8.41421						13.3974	8.62397
			13.4141	8.14254					13.4141	8.40658						13.4141	8.61519
			13.4308	8.13405					13.4308	8.39897						13.4308	8.60645
			13.4475	8.12559					13.4475	8.39139						13.4475	8.59773
			13.4641	8.11716					13.4641	8.38383						13.4641	8.58905
			13.4808	8.10876					13.4808	8.3763						13.4808	8.58039
			13.4975	8.10038					13.4975	8.36879						13.4975	8.57177
			13.5142	8.09202					13.5142	8.3613						13.5142	8.56317
			13.5309	8.08369					13.5309	8.35384						13.5309	8.55461
			13.5476	8.07539					13.5476	8.3464						13.5476	8.54607
			13.5642	8.06711					13.5642	8.33898						13.5642	8.53757
			13.5809	8.05886					13.5809	8.33159						13.5809	8.52909
			13.5976	8.05064					13.5976	8.32422						13.5976	8.52064
			13.6143	8.04243					13.6143	8.31688						13.6143	8.51223
			13.631	8.03426					13.631	8.30955						13.631	8.50384
			13.6477	8.02611					13.6477	8.30225						13.6477	8.49548
			13.6644	8.01798					13.6644	8.29498						13.6644	8.48715
			13.681	8.00988					13.681	8.28772						13.681	8.47885
			13.6977	8.0018					13.6977	8.28049						13.6977	8.47058
			13.7144	7.99375					13.7144	8.27329						13.7144	8.46234
			13.7311	7.98572					13.7311	8.2661						13.7311	8.45413
			13.7478	7.97772					13.7478	8.25894						13.7478	8.44594
			13.7645	7.96974					13.7645	8.2518						13.7645	8.43778
			13.7811	7.96179					13.7811	8.24468						13.7811	8.42966
			13.7978	7.95386					13.7978	8.23759						13.7978	8.42156
			13.8145	7.94596					13.8145	8.23051						13.8145	8.41349
			13.8312	7.93808					13.8312	8.22346						13.8312	8.40544
			13.8479	7.93022					13.8479	8.21644						13.8479	8.39743
			13.8646	7.92239					13.8646	8.20943						13.8646	8.38944
			13.8812	7.91458					13.8812	8.20245						13.8812	8.38148
			13.8979	7.9068					13.8979	8.19549						13.8979	8.37355
			13.9146	7.89904					13.9146	8.18855						13.9146	8.36564
			13.9313	7.8913					13.9313	8.18163						13.9313	8.35777
			13.948	7.88359					13.948	8.17473						13.948	8.34992
			13.9647	7.8759					13.9647	8.16786						13.9647	8.3421
			13.9814	7.86823					13.9814	8.161						13.9814	8.3343
			13.998	7.86059					13.998	8.15417						13.998	8.32653
			14.0147	7.85297					14.0147	8.14736						14.0147	8.31879
			14.0314	7.84538					14.0314	8.14058						14.0314	8.31108
			14.0481	7.8378					14.0481	8.13381						14.0481	8.30339
			14.0648	7.83025					14.0648	8.12706						14.0648	8.29573
			14.0815	7.82273					14.0815	8.12034						14.0815	8.2881
			14.0981	7.81522					14.0981	8.11363						14.0981	8.28049
			14.1148	7.80774					14.1148	8.10695						14.1148	8.27291
			14.1315	7.80029					14.1315	8.10029						14.1315	8.26536
			14.1482	7.79285					14.1482	8.09365						14.1482	8.25783
			14.1649	7.78544					14.1649	8.08703						14.1649	8.25033
			14.1816	7.77805					14.1816	8.08043						14.1816	8.24285
			14.1982	7.77069					14.1982	8.07385						14.1982	8.2354
			14.2149	7.76334					14.2149	8.0673						14.2149	8.22798
			14.2316	7.75602					14.2316	8.06076						14.2316	8.22058
			14.2483	7.74872					14.2483	8.05424						14.2483	8.21321
			14.265	7.74145					14.265	8.04775						14.265	8.20586
			14.2817	7.73419					14.2817	8.04127						14.2817	8.19854
			14.2983	7.72696					14.2983	8.03482						14.2983	8.19124
			14.315	7.71975					14.315	8.02838						14.315	8.18397
			14.3317	7.71256					14.3317	8.02197						14.3317	8.17673
			14.3484	7.7054					14.3484	8.01558						14.3484	8.16951
			14.3651	7.69825					14.3651	8.0092						14.3651	8.16231
			14.3818	7.69113					14.3818	8.00285						14.3818	8.15514
			14.3985	7.68403					14.3985	7.99651						14.3985	8.148
			14.4151	7.67695					14.4151	7.9902						14.4151	8.14088
			14.4318	7.66989					14.4318	7.9839						14.4318	8.13378
			14.4485	7.66286					14.4485	7.97763						14.4485	8.12671
			14.4652	7.65584					14.4652	7.97137						14.4652	8.11967
			14.4819	7.64885					14.4819	7.96514						14.4819	8.11265
			14.4986	7.64188					14.4986	7.95892						14.4986	8.10565
			14.5152	7.63493					14.5152	7.95272						14.5152	8.09868
			14.5319	7.628					14.5319	7.94655						14.5319	8.09173
			14.5486	7.62109					14.5486	7.94039						14.5486	8.0848
			14.5653	7.61421					14.5653	7.93425						14.5653	8.0779
			14.582	7.60734					14.582	7.92813						14.582	8.07103
			14.5987	7.60049					14.5987	7.92203						14.5987	8.06417
			14.6153	7.59367					14.6153	7.91595						14.6153	8.05735
			14.632	7.58687					14.632	7.90989						14.632	8.05054
			14.6487	7.58009					14.6487	7.90385						14.6487	8.04376
			14.6654	7.57332					14.6654	7.89782						14.6654	8.037
			14.6821	7.56658					14.6821	7.89182						14.6821	8.03027
			14.6988	7.55986					14.6988	7.88583						14.6988	8.02356
			14.7155	7.55316					14.7155	7.87986						14.7155	8.01687
			14.7321	7.54648					14.7321	7.87391						14.7321	8.0102
			14.7488	7.53982					14.7488	7.86798						14.7488	8.00356
			14.7655	7.53319					14.7655	7.86207						14.7655	7.99694
			14.7822	7.52657					14.7822	7.85618						14.7822	7.99035
			14.7989	7.51997					14.7989	7.8503						14.7989	7.98378
			14.8156	7.51339					14.8156	7.84445						14.8156	7.97723
			14.8323	7.50683					14.8323	7.83861						14.8323	7.9707
			14.8489	7.50029					14.8489	7.83279						14.8489	7.9642
			14.8656	7.49378					14.8656	7.82699						14.8656	7.95771
			14.8823	7.48728					14.8823	7.8212						14.8823	7.95126
			14.899	7.4808					14.899	7.81544						14.899	7.94482
			14.9157	7.47434					14.9157	7.80969						14.9157	7.9384
			14.9323	7.4679					14.9323	7.80396						14.9323	7.93201
			14.949	7.46148					14.949	7.79825						14.949	7.92564
			14.9657	7.45508					14.9657	7.79256						14.9657	7.91929
			14.9824	7.4487					14.9824	7.78688						14.9824	7.91297
			14.9991	7.44234					14.9991	7.78122						14.9991	7.90666
			15.0158	7.436					15.0158	7.77558						15.0158	7.90038
			15.0325	7.42968					15.0325	7.76996						15.0325	7.89412
			15.0491	7.42337					15.0491	7.76435						15.0491	7.88788
			15.0658	7.41709					15.0658	7.75876						15.0658	7.88167
			15.0825	7.41083					15.0825	7.75319						15.0825	7.87547
			15.0992	7.40458					15.0992	7.74764						15.0992	7.8693
			15.1159	7.39835					15.1159	7.74211						15.1159	7.86315
			15.1326	7.39215					15.1326	7.73659						15.1326	7.85701
			15.1493	7.38596					15.1493	7.73109						15.1493	7.85091
			15.1659	7.37979					15.1659	7.7256						15.1659	7.84482
			15.1826	7.37364					15.1826	7.72014						15.1826	7.83875
			15.1993	7.3675					15.1993	7.71469						15.1993	7.8327
			15.216	7.36139					15.216	7.70925						15.216	7.82668
			15.2327	7.3553					15.2327	7.70384						15.2327	7.82067
			15.2493	7.34922					15.2493	7.69844						15.2493	7.81469
			15.266	7.34316					15.266	7.69306						15.266	7.80873
			15.2827	7.33712					15.2827	7.68769						15.2827	7.80278
			15.2994	7.3311					15.2994	7.68234						15.2994	7.79686
			15.3161	7.3251					15.3161	7.67701						15.3161	7.79096
			15.3328	7.31911					15.3328	7.6717						15.3328	7.78508
			15.3495	7.31315					15.3495	7.6664						15.3495	7.77922
			15.3661	7.3072					15.3661	7.66112						15.3661	7.77338
			15.3828	7.30127					15.3828	7.65585						15.3828	7.76756
			15.3995	7.29536					15.3995	7.6506						15.3995	7.76176
			15.4162	7.28946					15.4162	7.64537						15.4162	7.75598
			15.4329	7.28359					15.4329	7.64015						15.4329	7.75022
			15.4496	7.27773					15.4496	7.63495						15.4496	7.74448
			15.4663	7.27189					15.4663	7.62977						15.4663	7.73876
			15.4829	7.26606					15.4829	7.6246						15.4829	7.73306
			15.4996	7.26026					15.4996	7.61945						15.4996	7.72738
			15.5163	7.25447					15.5163	7.61432						15.5163	7.72172
			15.533	7.2487					15.533	7.6092						15.533	7.71608
			15.5497	7.24295					15.5497	7.60409						15.5497	7.71046
			15.5663	7.23722					15.5663	7.59901						15.5663	7.70486
			15.583	7.2315					15.583	7.59393						15.583	7.69928
			15.5997	7.2258					15.5997	7.58888						15.5997	7.69372
			15.6164	7.22012					15.6164	7.58384						15.6164	7.68817
			15.6331	7.21445					15.6331	7.57881						15.6331	7.68265
			15.6498	7.2088					15.6498	7.57381						15.6498	7.67714
			15.6665	7.20317					15.6665	7.56881						15.6665	7.67166
			15.6831	7.19756					15.6831	7.56383						15.6831	7.66619
			15.6998	7.19196					15.6998	7.55887						15.6998	7.66074
			15.7165	7.18638					15.7165	7.55393						15.7165	7.65531
			15.7332	7.18082					15.7332	7.549						15.7332	7.6499
			15.7499	7.17527					15.7499	7.54408						15.7499	7.64451
			15.7666	7.16974					15.7666	7.53918						15.7666	7.63914
			15.7833	7.16423					15.7833	7.53429						15.7833	7.63378
			15.7999	7.15874					15.7999	7.52942						15.7999	7.62845
			15.8166	7.15326					15.8166	7.52457						15.8166	7.62313
			15.8333	7.1478					15.8333	7.51973						15.8333	7.61783
			15.85	7.14235					15.85	7.5149						15.85	7.61255
			15.8667	7.13692					15.8667	7.5101						15.8667	7.60729
			15.8834	7.13151					15.8834	7.5053						15.8834	7.60204
			15.9	7.12611					15.9	7.50052						15.9	7.59682
			15.9167	7.12073					15.9167	7.49576						15.9167	7.59161
			15.9334	7.11537					15.9334	7.49101						15.9334	7.58642
			15.9501	7.11002					15.9501	7.48627						15.9501	7.58125
			15.9668	7.10469					15.9668	7.48155						15.9668	7.57609
			15.9835	7.09938					15.9835	7.47685						15.9835	7.57096
			16.0001	7.09408					16.0001	7.47215						16.0001	7.56584
			16.0168	7.0888					16.0168	7.46748						16.0168	7.56074
			16.0335	7.08353					16.0335	7.46282						16.0335	7.55566
			16.0502	7.07828					16.0502	7.45817						16.0502	7.55059
			16.0669	7.07305					16.0669	7.45354						16.0669	7.54554
			16.0836	7.06783					16.0836	7.44892						16.0836	7.54051
			16.1002	7.06263					16.1002	7.44431						16.1002	7.5355
			16.1169	7.05744					16.1169	7.43972						16.1169	7.53051
			16.1336	7.05227					16.1336	7.43515						16.1336	7.52553
			16.1503	7.04711					16.1503	7.43059						16.1503	7.52057
			16.167	7.04197					16.167	7.42604						16.167	7.51562
			16.1837	7.03685					16.1837	7.42151						16.1837	7.5107
			16.2004	7.03174					16.2004	7.41699						16.2004	7.50579
			16.217	7.02665					16.217	7.41248						16.217	7.5009
			16.2337	7.02157					16.2337	7.40799						16.2337	7.49602
			16.2504	7.01651					16.2504	7.40352						16.2504	7.49116
			16.2671	7.01146					16.2671	7.39905						16.2671	7.48632
			16.2838	7.00643					16.2838	7.3946						16.2838	7.48149
			16.3005	7.00142					16.3005	7.39017						16.3005	7.47669
			16.3171	6.99642					16.3171	7.38575						16.3171	7.47189
			16.3338	6.99143					16.3338	7.38134						16.3338	7.46712
			16.3505	6.98646					16.3505	7.37695						16.3505	7.46236
			16.3672	6.9815					16.3672	7.37257						16.3672	7.45762
			16.3839	6.97656					16.3839	7.3682						16.3839	7.45289
			16.4006	6.97164					16.4006	7.36385						16.4006	7.44818
			16.4172	6.96673					16.4172	7.35951						16.4172	7.44349
			16.4339	6.96183					16.4339	7.35518						16.4339	7.43881
			16.4506	6.95695					16.4506	7.35087						16.4506	7.43415
			16.4673	6.95209					16.4673	7.34657						16.4673	7.42951
			16.484	6.94723					16.484	7.34228						16.484	7.42488
			16.5007	6.9424					16.5007	7.33801						16.5007	7.42027
			16.5174	6.93758					16.5174	7.33375						16.5174	7.41567
			16.534	6.93277					16.534	7.32951						16.534	7.41109
			16.5507	6.92798					16.5507	7.32527						16.5507	7.40653
			16.5674	6.9232					16.5674	7.32105						16.5674	7.40198
			16.5841	6.91844					16.5841	7.31685						16.5841	7.39745
			16.6008	6.91369					16.6008	7.31265						16.6008	7.39293
			16.6175	6.90895					16.6175	7.30847						16.6175	7.38843
			16.6341	6.90423					16.6341	7.30431						16.6341	7.38394
			16.6508	6.89953					16.6508	7.30015						16.6508	7.37947
			16.6675	6.89483					16.6675	7.29601						16.6675	7.37501

## Sheet: Fig1E
		Replicate 1 (included in the Figure)						Replicate 2							Replicate 3						K48 GREEN activated
	Time (minutes)	Percent substrate remaining	Independent Variable	ExpDec Fit	Independent Variable	Regular Residual		Percent substrate remaining	Independent Variable	ExpDec Fit	Independent Variable	Regular Residual				Independent Variable	ExpDec Fit	Independent Variable	Regular Residual			k (1/minute)	A (percentage)	Reduced Chi-Square	Adjusted R-Square
	0		0	99.9949	30.6633	2.26329		--	0	99.9904	0.51106	0.41411			--	0	100.007	0.51106	2.25759		Sample 1	0.56	30.34	0.16	0.99
	0.0187		1.00302	99.7601	34.3736	1.0993			0.01659	99.6495	0.57289	0.22825				0.01659	99.7741	0.57289	1.09424		Sample 2	0.46	30.6	0.18	0.99
	0.0803		2.00603	99.5271	38.0641	0.79114			0.03319	99.3124	0.6344	-0.23211				0.03319	99.5426	0.6344	0.78668		Sample 3	0.67	30.92	0.26	0.99
	0.14184		3.00905	99.2959	41.7506	0.44903			0.04978	98.9789	0.69584	0.07614				0.04978	99.3127	0.69584	0.44514
	0.20321		4.01207	99.0665	45.4517	0.80491			0.06638	98.6492	0.75753	0.30893				0.06638	99.0847	0.75753	0.80155
	0.26448		5.01508	98.8388	49.1679	0.14378			0.08297	98.323	0.81946	-0.14763				0.08297	98.8584	0.81946	0.14092
	0.32619		6.0181	98.6129	52.895	0.47386			0.09956	98.0005	0.88158	-0.49005				0.09956	98.6338	0.88158	0.47148
	0.3874		7.02112	98.3887	56.6322	0.19944			0.11616	97.6816	0.94387	-0.33287				0.11616	98.4109	0.94387	0.19751
	0.44922	94.2648	8.02413	98.1663	60.3143	0.24285			0.13275	97.3661	1.00524	0.09172				0.13275	98.1898	1.00524	0.24133
	0.51106	93.1677	9.02715	97.9455	63.9865	0.01184		91.4605	0.14934	97.0541	1.06644	-0.46295			95.8383	0.14934	97.9703	1.06644	0.0107
	0.57289	92.111	10.0302	97.7264	67.6946	-0.05043		90.3852	0.16594	96.7456	1.12824	-0.43351			93.9951	0.16594	97.7525	1.12824	-0.0512
	0.6344	91.451	11.0332	97.5091	71.4248	-0.35758		89.0758	0.18253	96.4405	1.19041	-0.60518			93.0303	0.18253	97.5363	1.19041	-0.35801
	0.69584	90.9422	12.0362	97.2933	75.1079	-0.2553		88.5701	0.19913	96.1387	1.2518	-0.56912			92.0506	0.19913	97.3218	1.2518	-0.25541
	0.75753	89.2434	13.0392	97.0793	78.823	-0.88465		88.0186	0.21572	95.8403	1.31372	-0.12182			91.7842	0.21572	97.109	1.31372	-0.88446
	0.81946	88.1903	14.0422	96.8669	82.5172	-0.71073		86.8064	0.23231	95.5451	1.37529	-0.43138			90.5159	0.23231	96.8977	1.37529	-0.71028
	0.88158	88.1752	15.0452	96.6561	86.2087	-0.37452		85.7369	0.24891	95.2532	1.43681	-0.09082			90.2541	0.24891	96.6881	1.43681	-0.37381
	0.94387	87.2288	16.0483	96.4469	89.9035	-0.84205		85.1947	0.2655	94.9645	1.49839	0.00538			89.403	0.2655	96.4801	1.49839	-0.8411
	1.00524	87.2413	17.0513	96.2393	93.6456	-0.41457		84.9581	0.28209	94.679	1.56076	0.29792			88.8942	0.28209	96.2736	1.56076	-0.4134
	1.06644	85.4784	18.0543	96.0334	97.3968	-0.92728		83.7705	0.29869	94.3967	1.62328	0.20979			88.1278	0.29869	96.0688	1.62328	-0.9259
	1.12824	84.7922	19.0573	95.829	101.082	-0.14903		83.1865	0.31528	94.1174	1.6847	-0.14735			87.54	0.31528	95.8654	1.6847	-0.14748
	1.19041	84.9008	20.0603	95.6261	104.781	-0.73552		82.4228	0.33188	93.8413	1.74635	0.24975			86.7191	0.33188	95.6637	1.74635	-0.7338
	1.2518	84.5983	21.0633	95.4249	108.453	-0.55718		81.8979	0.34847	93.5682	1.80755	-0.13173			86.3284	0.34847	95.4635	1.80755	-0.55531
	1.31372	83.6354	22.0664	95.2252	112.15	-0.82706		81.8023	0.36506	93.2981	1.86917	0.21288			85.2156	0.36506	95.2648	1.86917	-0.82505
	1.37529	83.3471	23.0694	95.027	115.85	-0.474		80.9746	0.38166	93.0309	1.93084	0.3017			84.9223	0.38166	95.0676	1.93084	-0.47187
	1.43681	82.9667	24.0724	94.8303	119.532	-0.71478		80.8183	0.39825	92.7668	1.99219	0.38821			84.8048	0.39825	94.8719	1.99219	-0.71254
	1.49839	82.4298	25.0754	94.6352	123.227	-0.95038		80.4372	0.41484	92.5055	2.05378	0.25436			83.8958	0.41484	94.6777	2.05378	-0.94803
	1.56076	82.0703	26.0784	94.4415	126.911	-0.05297		80.266	0.43144	92.2471	2.11518	-0.25575			83.8887	0.43144	94.485	2.11518	-0.05054
	1.62328	81.7079	27.0815	94.2493	130.614	-0.88738		79.7319	0.44803	91.9915	2.1769	0.08181			82.9527	0.44803	94.2938	2.1769	-0.88488
	1.6847	81.5414	28.0845	94.0586	134.297	-1.37836		78.9545	0.46463	91.7388	2.23829	-0.16606			83.3269	0.46463	94.104	2.23829	-1.37579
	1.74635	80.6187	29.0875	93.8694	137.983	-0.69248		78.9467	0.48122	91.4889	2.29972	0.1151			82.3461	0.48122	93.9157	2.29972	-0.68985
	1.80755	80.4549	30.0905	93.6816	141.664	-0.55142		78.1794	0.49781	91.2417	2.36106	0.29009			82.144	0.49781	93.7288	2.36106	-0.54874
	1.86917	80.3143	31.0935	93.4953	145.362	-0.6435		78.1512	0.51441	90.9972	2.42269	0.36165			81.5017	0.51441	93.5434	2.42269	-0.64079
	1.93084	80.1305	32.0965	93.3103	149.077	-0.49631		77.882	0.531	90.7555	2.48461	0.25473			81.4925	0.531	93.3593	2.48461	-0.49357
	1.99219	78.6564	33.0996	93.1269	152.845	-0.02122		77.6266	0.5476	90.5164	2.54742	0.34805			80.9014	0.5476	93.1766	2.54742	-0.01846
	2.05378	78.6215	34.1026	92.9448	156.543	-0.30747		77.1634	0.56419	90.2799	2.60905	0.3011			80.324	0.56419	92.9954	2.60905	-0.30469
	2.11518	78.5628	35.1056	92.7641	160.265	-0.8239		76.3381	0.58078	90.0461	2.67109	0.26676			80.8901	0.58078	92.8155	2.67109	-0.82112
	2.1769	78.4286	36.1086	92.5848	163.961	-0.10548		76.3717	0.59738	89.8148	2.73269	0.37569			79.732	0.59738	92.637	2.73269	-0.1027
	2.23829	78.2595	37.1116	92.4069	167.687	0.07753		75.8336	0.61397	89.5861	2.79479	0.00523			78.9281	0.61397	92.4599	2.79479	0.0803
	2.29972	77.8415	38.1146	92.2303	171.384	0.15666		75.836	0.63056	89.3599	2.85639	0.42854			79.3096	0.63056	92.2841	2.85639	0.15942
	2.36106	77.8471	39.1176	92.0551	175.102	-0.47137		75.7438	0.64716	89.1362	2.91836	0.61217			79.1551	0.64716	92.1096	2.91836	-0.46863
	2.42269	77.2379	40.1207	91.8812	178.858	-0.64649		75.5578	0.66375	88.9149	2.98096	-0.05135			78.7744	0.66375	91.9365	2.98096	-0.64378
	2.48461	76.6409	41.1237	91.7087	182.548	-0.38292		75.2025	0.68035	88.6961	3.04247	0.50784			78.6398	0.68035	91.7647	3.04247	-0.38024
	2.54742	76.7811	42.1267	91.5375	186.242	-0.25885		75.0542	0.69694	88.4797	3.10404	0.97388			78.8372	0.69694	91.5942	3.10404	-0.2562
	2.60905	76.4265	43.1297	91.3676	189.952	0.2078		74.7798	0.71353	88.2657	3.16587	0.54063			78.2861	0.71353	91.425	3.16587	0.21041
	2.67109	76.3817	44.1327	91.199	193.676	0.0657		74.5257	0.73013	88.054	3.22794	0.2105			77.5105	0.73013	91.2571	3.22794	0.06825
	2.73269	76.1849	45.1358	91.0318	197.392	-0.25191		74.4253	0.74672	87.8447	3.28987	0.1688			77.9789	0.74672	91.0905	3.28987	-0.2494
	2.79479	75.9999	46.1388	90.8658	201.112	-0.04514		73.8524	0.76331	87.6377	3.35186	0.30751			77.9169	0.76331	90.9252	3.35186	-0.04268
	2.85639	75.533	47.1418	90.701	204.862	-0.23809		74.083	0.77991	87.433	3.41437	0.59857			77.7598	0.77991	90.7611	3.41437	-0.23569
	2.91836	75.2137	48.1448	90.5375	208.547	0.45297		74.0806	0.7965	87.2305	3.47578	0.07719			76.9009	0.7965	90.5982	3.47578	0.45531
	2.98096	75.6046	49.1478	90.3753	212.251	-0.60155		73.2368	0.8131	87.0303	3.53752	0.46991			76.499	0.8131	90.4367	3.53752	-0.59927
	3.04247	75.0388	50.1508	90.2144	215.922	0.06056		73.6261	0.82969	86.8323	3.59871	0.2656			76.5462	0.82969	90.2763	3.59871	0.06277
	3.10404	75.1434	51.1538	90.0546	219.614	-0.02536		73.9288	0.84628	86.6364	3.66024	0.65962			76.4596	0.84628	90.1171	3.66024	-0.02321
	3.16587	74.5157	52.1569	89.8961	223.312	0.21473		73.3383	0.86288	86.4427	3.72186	0.79579			76.7207	0.86288	89.9592	3.72186	0.21681
	3.22794	74.6264	53.1599	89.7388	227.032	0.05846		72.8566	0.87947	86.2512	3.78386	0.39867			76.378	0.87947	89.8025	3.78386	0.06047
	3.28987	74.0264	54.1629	89.5828	230.801	0.36993		72.6698	0.89607	86.0617	3.84668	0.00659			75.8659	0.89607	89.647	3.84668	0.37186
	3.35186	74.014	55.1659	89.4279	234.526	0.21929		72.6692	0.91266	85.8744	3.90877	0.03364			75.8835	0.91266	89.4926	3.90877	0.22114
	3.41437	74.2807	56.1689	89.2742	238.223	-0.15141		72.8256	0.92925	85.6891	3.97039	-0.17387			75.5052	0.92925	89.3395	3.97039	-0.14964
	3.47578	74.1072	57.172	89.1217	241.905	0.27908		72.1771	0.94585	85.5058	4.03176	0.10851			76.0193	0.94585	89.1875	4.03176	0.28078
	3.53752	73.7063	58.175	88.9703	245.7	0.6705		72.4473	0.96244	85.3246	4.09501	-0.28209			74.7918	0.96244	89.0366	4.09501	0.67212
	3.59871	73.3888	59.178	88.8201	249.411	0.16992		72.1265	0.97903	85.1454	4.15684	-0.24858			75.2873	0.97903	88.8869	4.15684	0.17146
	3.66024	73.4317	60.181	88.6711	253.138	0.05549		72.408	0.99563	84.9681	4.21896	0.11553			75.0385	0.99563	88.7384	4.21896	0.05694
	3.72186	73.1254	61.184	88.5232	256.83	0.53253		72.436	1.01222	84.7928	4.2805	-0.03705			75.12	1.01222	88.591	4.2805	0.53389
	3.78386	73.2391	62.187	88.3764	260.518	0.63944		71.9345	1.02882	84.6195	4.34197	-0.0551			74.8087	1.02882	88.4447	4.34197	0.64072
	3.84668	73.4106	63.19	88.2308	264.195	0.50743		71.4409	1.04541	84.448	4.40325	-0.07741			74.9675	1.04541	88.2995	4.40325	0.50863
	3.90877	73.3149	64.1931	88.0863	267.878	0.94405		71.3718	1.062	84.2785	4.46464	0.57249			74.6702	1.062	88.1555	4.46464	0.94516
	3.97039	72.8553	65.1961	87.9429	271.594	0.3624		71.0727	1.0786	84.1108	4.52657	0.27321			74.1582	1.0786	88.0125	4.52657	0.36342
	4.03176	72.7237	66.1991	87.8006	275.285	0.33238		71.2675	1.09519	83.9449	4.58808	0.25987			74.4518	1.09519	87.8706	4.58808	0.33332
	4.09501	72.9478	67.2021	87.6594	278.961	0.49837		70.7904	1.11178	83.7809	4.64935	-0.06277			74.7061	1.11178	87.7298	4.64935	0.49923
	4.15684	72.5107	68.2051	87.5193	282.656	0.27246		70.7427	1.12838	83.6187	4.71093	-0.11887			74.0753	1.12838	87.5901	4.71093	0.27323
	4.21896	72.5858	69.2082	87.3802	286.355	0.44601		71.0286	1.14497	83.4583	4.77258	0.05262			73.8337	1.14497	87.4514	4.77258	0.44669
	4.2805	72.3605	70.2112	87.2422	290.054	0.51927		70.8017	1.16157	83.2996	4.83424	-0.42506			74.1883	1.16157	87.3138	4.83424	0.51986
	4.34197	72.5864	71.2142	87.1053	293.732	0.37462		70.7124	1.17816	83.1427	4.89554	0.01984			74.1764	1.17816	87.1773	4.89554	0.37512
	4.40325	72.6833	72.2172	86.9694	297.42	0.49992		70.6218	1.19475	82.9875	4.95701	0.04389			73.9292	1.19475	87.0418	4.95701	0.50034
	4.46464	72.0911	73.2202	86.8346	301.088	0.28125		71.2062	1.21135	82.8341	5.01813	-0.46148			74.2537	1.21135	86.9073	5.01813	0.28158
	4.52657	71.8256	74.2232	86.7008	304.773	0.18901		70.8434	1.22794	82.6823	5.07955	-0.09724			73.562	1.22794	86.7738	5.07955	0.18925
	4.58808	72.1104	75.2262	86.568	308.45	0.52284		70.7695	1.24453	82.5322	5.14083	-0.37153			73.4258	1.24453	86.6414	5.14083	0.523
	4.64935	71.6494	76.2293	86.4363	312.139	-0.05859		70.389	1.26113	82.3838	5.20232	-0.46823			73.489	1.26113	86.51	5.20232	-0.05852
	4.71093	72.1637	77.2323	86.3056	315.826	0.26034		70.2771	1.27772	82.237	5.26377	-0.27684			73.1626	1.27772	86.3796	5.26377	0.26032
	4.77258	72.2432	78.2353	86.1758	319.502	0.72494		70.395	1.29432	82.0918	5.32504	-0.22037			73.2384	1.29432	86.2502	5.32504	0.72484
	4.83424	72.1662	79.2383	86.0471	323.207	0.43746		69.8658	1.31091	81.9482	5.38678	-0.25732			73.2167	1.31091	86.1217	5.38678	0.43726
	4.89554	71.8715	80.2413	85.9193	326.894	0.57054		70.2616	1.3275	81.8062	5.44823	-0.535			72.9802	1.3275	85.9942	5.44823	0.57026
	4.95701	71.9112	81.2443	85.7926	330.594	0.46271		70.2384	1.3441	81.6658	5.5099	-0.29819			73.016	1.3441	85.8678	5.5099	0.46235
	5.01813	72.0198	82.2474	85.6668	334.301	0.80333		69.6879	1.36069	81.5269	5.57168	-0.16734			72.7108	1.36069	85.7422	5.57168	0.80288
	5.07955	71.6141	83.2504	85.5419	337.992	0.55402		70.0087	1.37729	81.3895	5.6332	-0.35792			72.534	1.37729	85.6177	5.6332	0.55349
	5.14083	71.3064	84.2534	85.418	341.672	0.314		69.6927	1.39388	81.2537	5.69454	-0.53727			72.7858	1.39388	85.4941	5.69454	0.31339
	5.20232	71.4441	85.2564	85.2951	345.369	0.06764		69.5559	1.41047	81.1193	5.75615	-0.56123			72.1244	1.41047	85.3714	5.75615	0.06695
	5.26377	71.6407	86.2594	85.1732	349.064	0.78559		69.7088	1.42707	80.9864	5.81773	-0.47452			72.3657	1.42707	85.2496	5.81773	0.78482
	5.32504	71.4615	87.2625	85.0521	352.731	0.52754		69.7284	1.44366	80.855	5.87884	-0.67154			72.755	1.44366	85.1288	5.87884	0.52668
	5.38678	71.6457	88.2655	84.932	356.415	0.15117		69.6558	1.46025	80.7251	5.94025	-0.37947			72.3937	1.46025	85.0089	5.94025	0.15023
	5.44823	71.361	89.2685	84.8128	360.108	0.12385		69.3441	1.47685	80.5966	6.0018	-0.79295			72.4555	1.47685	84.89	6.0018	0.12283
	5.5099	70.7925	90.2715	84.6945	363.799	0.62136		69.5481	1.49344	80.4695	6.06332	-0.48438			72.278	1.49344	84.7719	6.06332	0.62026
	5.57168	71.2134	91.2745	84.5771	367.476	0.36643		69.6475	1.51004	80.3438	6.1246	-0.44256			72.5508	1.51004	84.6547	6.1246	0.36526
	5.6332	71.1818	92.2775	84.4607	371.173	0.54353		69.4268	1.52663	80.2194	6.18622	-0.61555			72.2359	1.52663	84.5385	6.18622	0.54228
	5.69454	71.2085	93.2806	84.3451	374.86	0.28311		69.2186	1.54322	80.0965	6.24767	-0.31256			71.9323	1.54322	84.4231	6.24767	0.28178
	5.75615	71.0962	94.2836	84.2304	378.549	0.00878		69.1669	1.55982	79.9749	6.30914	-0.19231			71.6239	1.55982	84.3086	6.30914	0.00738
	5.81773	71.1173	95.2866	84.1166	382.248	0.50827		69.227	1.57641	79.8547	6.3708	-0.46823			72.2815	1.57641	84.1949	6.3708	0.50679
	5.87884	70.645	96.2896	84.0037	385.938	0.22849		69.0045	1.593	79.7357	6.4323	-1.10444			71.9653	1.593	84.0822	6.4323	0.22694
	5.94025	71.0522	97.2926	83.8916	389.63	1.03241		69.2721	1.6096	79.6181	6.49383	-0.43126			71.5321	1.6096	83.9702	6.49383	1.03078
	6.0018	71.2754	98.2956	83.7804	393.336	0.06766		68.8351	1.62619	79.5018	6.5556	-1.06522			71.4494	1.62619	83.8592	6.5556	0.06597
	6.06332	70.9896	99.2986	83.67	397.01	0.11337		69.1211	1.64279	79.3868	6.61684	-0.58906			71.8931	1.64279	83.749	6.61684	0.1116
	6.1246	70.9214	100.302	83.5605	400.709	0.51482		69.1413	1.65938	79.273	6.67849	-1.06736			71.586	1.65938	83.6396	6.67849	0.51298
	6.18622	71.1551	101.305	83.4518	404.386	0.08253		68.9475	1.67597	79.1605	6.73976	-0.43071			71.7122	1.67597	83.5311	6.73976	0.08062
	6.24767	70.8018	102.308	83.344	408.063	-0.11326		69.2305	1.69257	79.0492	6.80105	-1.06663			71.4024	1.69257	83.4234	6.80105	-0.11524
	6.30914	71.2209	103.311	83.237	411.739	0.2103		69.3316	1.70916	78.9392	6.86231	-1.17108			71.0801	1.70916	83.3165	6.86231	0.20826
	6.3708	70.1357	104.314	83.1308	415.421	0.32977		69.0373	1.72576	78.8303	6.92368	-0.84703			71.5328	1.72576	83.2104	6.92368	0.32767
	6.4323	70.7962	105.317	83.0255	419.153	0.40737		68.3834	1.74235	78.7227	6.98589	-0.67481			71.2076	1.74235	83.1052	6.98589	0.4052
	6.49383	71.121	106.32	82.9209	422.828	0.21795		69.0396	1.75894	78.6163	7.04714	-1.18669			71.9674	1.75894	83.0007	7.04714	0.21571
	6.5556	70.6115	107.323	82.8171	426.538	0.57011		68.3893	1.77554	78.511	7.10897	-0.85334			70.9596	1.77554	82.897	7.10897	0.56781
	6.61684	71.1204	108.326	82.7142	430.229	0.24092		68.85	1.79213	78.4069	7.17048	-0.9941			70.9638	1.79213	82.7942	7.17048	0.23856
	6.67849	70.8873	109.329	82.612	433.923	0.31437		68.3567	1.80872	78.3039	7.23205	-0.83637			71.3246	1.80872	82.6921	7.23205	0.31195
	6.73976	70.9902	110.332	82.5106	437.604	0.02893		68.979	1.82532	78.2021	7.2934	-0.63152			70.8531	1.82532	82.5908	7.2934	0.02645
	6.80105	70.2627	111.335	82.41	441.292	0.34784		68.3293	1.84191	78.1014	7.35487	-0.83298			70.6192	1.84191	82.4902	7.35487	0.3453
	6.86231	70.6258	112.338	82.3101	444.954	-0.04655		68.2117	1.85851	78.0018	7.4159	-0.79063			70.9056	1.85851	82.3905	7.4159	-0.04915
	6.92368	70.2552	113.341	82.2111	448.63	0.17746		68.523	1.8751	77.9033	7.47717	-0.86091			70.989	1.8751	82.2915	7.47717	0.17479
	6.98589	70.7826	114.344	82.1128	452.361	0.26594		68.6829	1.89169	77.8059	7.53936	-0.83397			71.031	1.89169	82.1932	7.53936	0.26322
	7.04714	70.4424	115.347	82.0152	456.044	0.02136		68.1594	1.90829	77.7095	7.60073	-0.60898			70.8076	1.90829	82.0957	7.60073	0.01858
	7.10897	70.4758	116.35	81.9184	459.757	0.1649		68.4814	1.92488	77.6142	7.66261	-0.73014			71.1263	1.92488	81.9989	7.66261	0.16207
	7.17048	70.5297	117.353	81.8223	463.45	0.38815		68.3299	1.94147	77.52	7.72416	-0.31313			70.7648	1.94147	81.9029	7.72416	0.38526
	7.23205	70.495	118.356	81.727	467.162	0.46304		68.4773	1.95807	77.4268	7.78603	-0.72501			70.8069	1.95807	81.8076	7.78603	0.4601
	7.2934	70.2156	119.359	81.6324	470.846	0.01254		68.6722	1.97466	77.3347	7.84744	-0.05055			70.491	1.97466	81.7131	7.84744	0.00955
	7.35487	70.2757	120.362	81.5385	474.556	0.25271		68.4613	1.99126	77.2435	7.90927	-0.3983			70.7802	1.99126	81.6192	7.90927	0.24966
	7.4159	70.3773	121.365	81.4454	478.247	-0.13315		68.4945	2.00785	77.1534	7.97079	-0.70761			70.3572	2.00785	81.5261	7.97079	-0.13624
	7.47717	70.0471	122.368	81.3529	481.949	0.60498		68.4155	2.02444	77.0643	8.03248	-0.98972			70.5533	2.02444	81.4337	8.03248	0.60183
	7.53936	70.3178	123.371	81.2612	485.657	-0.02157		68.4339	2.04104	76.9761	8.09428	-0.5685			70.6142	2.04104	81.342	8.09428	-0.02476
	7.60073	70.2614	124.374	81.1702	489.318	0.05619		68.6508	2.05763	76.8889	8.1553	-1.35021			70.3432	2.05763	81.251	8.1553	0.05295
	7.66261	69.7102	125.377	81.0799	492.992	0.21048		68.5219	2.07422	76.8027	8.21653	-0.73651			70.4609	2.07422	81.1606	8.21653	0.20718
	7.72416	70.6753	126.38	80.9902	496.676	0.0961		68.9314	2.09082	76.7174	8.27794	-0.74802			70.6591	2.09082	81.071	8.27794	0.09276
	7.78603	70.0706	127.383	80.9013	500.433	-0.22213		68.5123	2.10741	76.633	8.34056	-0.65385			70.7095	2.10741	80.9821	8.34056	-0.22552
	7.84744	69.9133	128.386	80.813	504.187	-0.26301		69.18	2.12401	76.5496	8.40312	-1.16121			70.2354	2.12401	80.8938	8.40312	-0.26644
	7.90927	70.3364	129.389	80.7254	507.912	-0.01827		68.8256	2.1406	76.4672	8.46519	-0.61058			70.4525	2.1406	80.8062	8.46519	-0.02175
	7.97079	70.3835	130.392	80.6385	511.583	0.44983		68.51	2.15719	76.3856	8.52638	-0.6841			70.0443	2.15719	80.7193	8.52638	0.44631
	8.03248	70.3971	131.395	80.5523	515.283	0.25312		68.2218	2.17379	76.3049	8.58805	-0.94077			70.7606	2.17379	80.633	8.58805	0.24955
	8.09428	69.7523	132.398	80.4667	518.972	1.09591		68.6372	2.19038	76.2251	8.64953	-0.63608			70.1129	2.19038	80.5474	8.64953	1.0923
	8.1553	70.018	133.401	80.3818	522.662	0.47998		67.8499	2.20698	76.1462	8.71104	-0.68274			70.1703	2.20698	80.4624	8.71104	0.47633
	8.21653	70.2094	134.404	80.2975	526.323	0.44068		68.4583	2.22357	76.0681	8.77205	-0.51385			70.3047	2.22357	80.3781	8.77205	0.43699
	8.27794	70.2125	135.407	80.2139	530.009	0.18751		68.4416	2.24016	75.991	8.83349	-0.48653			70.171	2.24016	80.2945	8.83349	0.18377
	8.34056	70.5874	136.41	80.1309	533.696	-0.11153		68.5308	2.25676	75.9146	8.89493	-0.30539			69.8336	2.25676	80.2114	8.89493	-0.1153
	8.40312	70.2199	137.413	80.0486	537.377	0.36045		68.0186	2.27335	75.8391	8.95628	-0.12614			69.7741	2.27335	80.1291	8.95628	0.35664
	8.46519	70.3333	138.416	79.9668	541.086	0.12157		68.5647	2.28994	75.7645	9.0181	-0.26627			70.0009	2.28994	80.0473	9.0181	0.11772
	8.52638	69.9796	139.419	79.8857	544.754	0.07049		68.4868	2.30654	75.6907	9.07923	-0.7572			70.4518	2.30654	79.9661	9.07923	0.0666
	8.58805	70.4077	140.422	79.8053	548.445	0.36145		68.2259	2.32313	75.6176	9.14075	-0.7347			70.2382	2.32313	79.8856	9.14075	0.35752
	8.64953	69.7814	141.425	79.7254	552.178	-0.00167		68.5266	2.33973	75.5454	9.20297	-0.73368			71.0647	2.33973	79.8057	9.20297	-0.00563
	8.71104	70.2366	142.428	79.6462	555.929	0.15783		68.4761	2.35632	75.474	9.26549	-0.71374			70.4329	2.35632	79.7264	9.26549	0.15383
	8.77205	69.9709	143.431	79.5676	559.662	-0.07367		68.6413	2.37291	75.4034	9.32769	-0.77712			70.3782	2.37291	79.6477	9.32769	-0.0777
	8.83349	70.049	144.434	79.4895	563.366	-0.18169		68.6651	2.38951	75.3335	9.38943	-0.70692			70.1101	2.38951	79.5696	9.38943	-0.18575
	8.89493	70.0675	145.437	79.4121	567.062	0.3833		68.8428	2.4061	75.2644	9.45103	-0.59106			69.7965	2.4061	79.4921	9.45103	0.37921
	8.95628	70.0415	146.44	79.3353	570.738	0.00503		69.0188	2.42269	75.1961	9.5123	-0.21433			70.2543	2.42269	79.4152	9.5123	0.000899
	9.0181	69.9121	147.443	79.259	574.45	-0.58953		68.8755	2.43929	75.1285	9.57417	-0.09205			70.0016	2.43929	79.3389	9.57417	-0.59369
	9.07923	70.3054	148.446	79.1834	578.159	0.19137		68.3816	2.45588	75.0617	9.63599	-0.33431			69.9372	2.45588	79.2632	9.63599	0.18718
	9.14075	70.3426	149.449	79.1083	581.876	0.05033		68.4012	2.47248	74.9956	9.69794	-0.11412			70.2151	2.47248	79.188	9.69794	0.04611
	9.20297	69.7987	150.452	79.0338	585.578	-0.168		68.3994	2.48907	74.9303	9.75963	-0.02301			69.8392	2.48907	79.1134	9.75963	-0.17226
	9.26549	69.9913	151.456	78.9599	589.253	-0.2299		68.4167	2.50566	74.8656	9.82088	-0.11751			69.9862	2.50566	79.0394	9.82088	-0.23418
	9.32769	69.8848	152.459	78.8865	592.943	-0.12337		68.3507	2.52226	74.8017	9.88238	-0.1205			69.7426	2.52226	78.9659	9.88238	-0.12768
	9.38943	70.1282	153.462	78.8137	596.638	-0.04998		68.4185	2.53885	74.7385	9.94397	-0.22167			69.6229	2.53885	78.893	9.94397	-0.05432
	9.45103	69.9492	154.465	78.7415	600.312	-0.07697		68.532	2.55545	74.676	10.0052	0.38236			70.1766	2.55545	78.8207	10.0052	-0.08134
	9.5123	70.0867	155.468	78.6698	603.996	-0.11957		68.9065	2.57204	74.6141	10.0666	0.2935			69.7874	2.57204	78.7489	10.0666	-0.12396
	9.57417	69.7758	156.471	78.5987	607.672	0.20012		69.0266	2.58863	74.553	10.1279	0.45857			69.1821	2.58863	78.6777	10.1279	0.1957
	9.63599	69.452	157.474	78.5281	611.354	0.19833		68.7822	2.60523	74.4925	10.1892	0.6242			69.9526	2.60523	78.607	10.1892	0.19388
	9.69794	69.6854	158.477	78.458	615.046	0.11585		69.0004	2.62182	74.4327	10.2508	0.43937			69.8014	2.62182	78.5368	10.2508	0.11138
	9.75963	69.8774	159.48	78.3885	618.735	0.40764		69.0896	2.63841	74.3735	10.3123	0.78458			69.5732	2.63841	78.4672	10.3123	0.40314
	9.82088	69.813	160.483	78.3195	622.425	0.10142		68.9933	2.65501	74.315	10.3737	0.6603			69.5018	2.65501	78.3981	10.3737	0.0969
	9.88238	69.6557	161.486	78.2511	626.114	-0.51066		68.9885	2.6716	74.2572	10.4352	0.31052			69.5991	2.6716	78.3295	10.4352	-0.51521
	9.94397	69.7579	162.489	78.1831	629.797	0.16805		68.8856	2.6882	74.2	10.4966	0.97569			69.6635	2.6882	78.2615	10.4966	0.16348
	10.0052	69.7238	163.492	78.1158	633.493	-0.25485		69.4881	2.70479	74.1434	10.5582	0.6638			69.6278	2.70479	78.194	10.5582	-0.25944
	10.0666	69.7021	164.495	78.0489	637.17	-0.12233		69.3976	2.72138	74.0874	10.6195	0.92492			69.5767	2.72138	78.127	10.6195	-0.12695
	10.1279	69.974	165.498	77.9825	640.868	-0.28315		69.5612	2.73798	74.0321	10.6811	0.67067			69.8882	2.73798	78.0605	10.6811	-0.28779
	10.1892	69.7071	166.501	77.9166	644.555	-0.06561		69.7254	2.75457	73.9773	10.7426	0.66512			69.8784	2.75457	77.9945	10.7426	-0.07027
	10.2508	70.1933	167.504	77.8513	648.22	-0.38146		69.5392	2.77116	73.9232	10.8037	1.13383			69.7881	2.77116	77.929	10.8037	-0.38614
	10.3123	69.4873	168.507	77.7864	651.911	-0.25243		69.8831	2.78776	73.8697	10.8652	0.91809			70.0723	2.78776	77.864	10.8652	-0.25714
	10.3737	69.4792	169.51	77.7221	655.581	-0.21316		69.7575	2.80435	73.8167	10.9263	0.71069			69.7587	2.80435	77.7995	10.9263	-0.21788
	10.4352	69.5764	170.513	77.6582	659.27	0.20598		69.4066	2.82095	73.7644	10.9878	0.46938			69.1394	2.82095	77.7355	10.9878	0.20124
	10.4966	69.6247	171.516	77.5948	662.96	-0.33443		70.0706	2.83754	73.7126	11.0493	0.62785			69.8112	2.83754	77.672	11.0493	-0.33919
	10.5582	69.647	172.519	77.5319	666.64	0.12214		69.7575	2.85413	73.6614	11.1107	0.91425			69.3815	2.85413	77.609	11.1107	0.11736
	10.6195	69.6662	173.522	77.4695	670.326	0.03557		70.0176	2.87073	73.6107	11.1721	0.68529			69.5074	2.87073	77.5464	11.1721	0.03077
	10.6811	69.2019	174.525	77.4076	673.996	-0.04067		69.7623	2.88732	73.5606	11.2333	0.6265			69.3402	2.88732	77.4843	11.2333	-0.04549
	10.7426	68.5046	175.528	77.3462	677.68	-0.11772		69.7558	2.90391	73.5111	11.2947	0.96519			69.5515	2.90391	77.4227	11.2947	-0.12256
	10.8037	67.6037	176.531	77.2852	681.35	-0.01719		70.2235	2.92051	73.4621	11.3558	0.48149			69.2297	2.92051	77.3616	11.3558	-0.02204
	10.8652	67.7193	177.534	77.2247	685.035	-0.07701		70.0069	2.9371	73.4136	11.4173	0.81769			69.3528	2.9371	77.301	11.4173	-0.08188
	10.9263	68	178.537	77.1646	688.708	-0.11248		69.7986	2.9537	73.3657	11.4785	0.44227			69.3864	2.9537	77.2408	11.4785	-0.11737
	10.9878	68.5566	179.54	77.1051	692.385	-0.28451		69.5565	2.97029	73.3183	11.5397	0.57135			69.8	2.97029	77.181	11.5397	-0.28941
	11.0493	69.4681	180.543	77.0459	696.065	-0.111		69.7141	2.98688	73.2715	11.6011	0.3405			69.2541	2.98688	77.1217	11.6011	-0.11593
	11.1107	69.4464	181.546	76.9873	699.728	-0.09156		69.9997	3.00348	73.2251	11.6621	0.05497			69.7055	3.00348	77.0629	11.6621	-0.0965
	11.1721	69.9827	182.549	76.929	703.412	-0.35768		69.77	3.02007	73.1793	11.7235	0.23568			69.6138	3.02007	77.0045	11.7235	-0.36263
	11.2333	69.5727	183.552	76.8713	707.094	-0.30067		69.7105	3.03667	73.1339	11.7849	-0.10159			69.5326	3.03667	76.9466	11.7849	-0.30563
	11.2947	69.2855	184.555	76.8139	710.785	-0.30602		70.0485	3.05326	73.0891	11.8464	0.7185			69.4508	3.05326	76.8891	11.8464	-0.311
	11.3558	69.4656	185.558	76.757	714.48	-0.14285		69.5642	3.06985	73.0448	11.908	0.64518			69.5466	3.06985	76.832	11.908	-0.14785
	11.4173	69.4891	186.561	76.7006	718.172	0.0916		69.8998	3.08645	73.0009	11.9695	0.39516			69.4822	3.08645	76.7754	11.9695	0.08659
	11.4785	69.4669	187.564	76.6445	721.854	-0.07641		69.5237	3.10304	72.9575	12.0309	-0.20147			69.4424	3.10304	76.7192	12.0309	-0.08144
	11.5397	69.3461	188.567	76.589	725.542	0.30694		69.6522	3.11963	72.9147	12.0924	-0.06016			69.266	3.11963	76.6634	12.0924	0.3019
	11.6011	69.8792	189.57	76.5338	729.228	-0.25104		69.4208	3.13623	72.8722	12.1538	0.19236			69.4354	3.13623	76.6081	12.1538	-0.25609
	11.6621	69.4953	190.573	76.4791	732.912	0.11737		69.1348	3.15282	72.8303	12.2152	0.13088			69.4508	3.15282	76.5532	12.2152	0.1123
	11.7235	69.6501	191.576	76.4247	736.588	-0.20075		69.315	3.16942	72.7888	12.2765	0.60352			69.1807	3.16942	76.4987	12.2765	-0.20583
	11.7849	69.6712	192.579	76.3708	740.27	-0.46921		68.9772	3.18601	72.7478	12.3378	0.13633			69.2339	3.18601	76.4446	12.3378	-0.4743
	11.8464	69.587	193.582	76.3173	743.952	-0.31801		69.7968	3.2026	72.7072	12.3992	0.23062			69.2248	3.2026	76.3909	12.3992	-0.32311
	11.908	69.1574	194.585	76.2643	747.648	-0.00244		69.723	3.2192	72.6671	12.4608	0.09594			69.3843	3.2192	76.3377	12.4608	-0.00755
	11.9695	69.6037	195.588	76.2116	751.351	0.24735		69.4726	3.23579	72.6274	12.5225	0.49831			69.6152	3.23579	76.2848	12.5225	0.24223
	12.0309	69.0837	196.591	76.1593	755.013	-0.31049		68.8755	3.25238	72.5881	12.5836	0.53608			69.4438	3.25238	76.2324	12.5836	-0.31563
	12.0924	69.0992	197.594	76.1074	758.695	0.06573		69.0164	3.26898	72.5493	12.6449	0.42928			69.8238	3.26898	76.1803	12.6449	0.06058
	12.1538	69.2069	198.597	76.056	762.404	0.02907		69.2686	3.28557	72.5109	12.7067	0.71035			69.2626	3.28557	76.1287	12.7067	0.02391
	12.2152	68.7415	199.6	76.0049	766.096	-0.57573		69.2067	3.30217	72.4729	12.7683	0.72668			69.6278	3.30217	76.0774	12.7683	-0.58091
	12.2765	69.2644	200.603	75.9542	769.78	0.0129		69.679	3.31876	72.4354	12.8297	0.15586			69.3066	3.31876	76.0265	12.8297	0.00772
	12.3378	69.1369	201.606	75.9039	773.467	0.14538		69.2115	3.33535	72.3983	12.8911	0.30478			69.0352	3.33535	75.976	12.8911	0.14018
	12.3992	69.7585	202.609	75.854	777.16	0.07625		69.3054	3.35195	72.3615	12.9527	0.07306			69.1835	3.35195	75.926	12.9527	0.07105
	12.4608	69.1215	203.612	75.8045	780.837	-0.60998		69.1705	3.36854	72.3252	13.0139	0.44084			69.4962	3.36854	75.8762	13.0139	-0.61519
	12.5225	69.6941	204.615	75.7553	784.526	-0.37703		69.5725	3.38513	72.2893	13.0754	0.71531			69.7433	3.38513	75.8269	13.0754	-0.38226
	12.5836	69.3257	205.618	75.7066	788.221	-0.37986		69.61	3.40173	72.2538	13.137	-0.14096			69.1828	3.40173	75.7779	13.137	-0.38509
	12.6449	69.434	206.621	75.6582	791.92	-0.1015		69.5029	3.41832	72.2187	13.1987	0.36768			69.5564	3.41832	75.7293	13.1987	-0.10674
	12.7067	69.5275	207.624	75.6101	795.599	-0.29336		69.7837	3.43492	72.1839	13.26	0.62307			69.5172	3.43492	75.6811	13.26	-0.29861
	12.7683	69.2675	208.627	75.5625	799.269	0.5595		69.7998	3.45151	72.1496	13.3211	0.34663			68.91	3.45151	75.6333	13.3211	0.55425
	12.8297	69.6111	209.63	75.5152	802.965	-0.09582		69.2287	3.4681	72.1156	13.3827	0.25163			69.4962	3.4681	75.5858	13.3827	-0.10109
	12.8911	69.6439	210.633	75.4683	806.635	-0.25076		69.3774	3.4847	72.082	13.4439	0.30711			69.6264	3.4847	75.5387	13.4439	-0.25603
	12.9527	69.8953	211.637	75.4217	810.327	0.12952		69.1455	3.50129	72.0487	13.5054	0.46906			69.555	3.50129	75.4919	13.5054	0.12424
	13.0139	69.5795	212.64	75.3755	814.006	-0.2991		69.513	3.51789	72.0159	13.5668	0.5406			68.8666	3.51789	75.4455	13.5668	-0.30439
	13.0754	69.8446	213.643	75.3296	817.686	-0.06238		69.7873	3.53448	71.9833	13.6281	0.33432			69.0974	3.53448	75.3995	13.6281	-0.06768
	13.137	68.96	214.646	75.2841	821.369	0.31222		68.9308	3.55107	71.9512	13.6895	-0.0176			69.0926	3.55107	75.3538	13.6895	0.30691
	13.1987	69.7566	215.649	75.239	825.042	-0.46989		69.4393	3.56767	71.9194	13.7507	-0.43123			69.3689	3.56767	75.3084	13.7507	-0.4752
	13.26	69.7269	216.652	75.1942	828.706	0.04163		69.6945	3.58426	71.888	13.8118	0.03855			69.1751	3.58426	75.2634	13.8118	0.03631
	13.3211	69.5238	217.655	75.1497	832.366	-0.29694		69.4179	3.60085	71.8568	13.8728	0.12847			70.0261	3.60085	75.2187	13.8728	-0.30227
	13.3827	69.5523	218.658	75.1056	836.057	-0.12411		69.3227	3.61745	71.8261	13.9343	0.31771			69.3689	3.61745	75.1744	13.9343	-0.12944
	13.4439	69.6117	219.661	75.0618	839.752	-1.08928		69.378	3.63404	71.7957	13.9959	0.14951			69.2122	3.63404	75.1304	13.9959	-1.09462
	13.5054	69.4576	220.664	75.0184	843.434	-0.2522		69.5398	3.65064	71.7656	14.0572	0.30842			69.5907	3.65064	75.0868	14.0572	-0.25755
	13.5668	69.6929	221.667	74.9753	847.121	-0.09907		69.6112	3.66723	71.7358	14.1187	0.277			69.1604	3.66723	75.0435	14.1187	-0.10442
	13.6281	69.4898	222.67	74.9325	850.807	-0.13277		69.4048	3.68382	71.7064	14.1801	0.35204			69.3955	3.68382	75.0005	14.1801	-0.13813
	13.6895	69.2533	223.673	74.89	854.486	-0.30433		69.0527	3.70042	71.6773	14.2414	0.22188			69.7685	3.70042	74.9578	14.2414	-0.3097
	13.7507	69.6093	224.676	74.8479	858.177	-0.1744		68.6389	3.71701	71.6486	14.3029	0.28502			68.9848	3.71701	74.9155	14.3029	-0.17978
	13.8118	69.5486	225.679	74.8061	861.847	-0.43278		69.1086	3.7336	71.6201	14.3641	0.13107			69.4948	3.7336	74.8735	14.3641	-0.43816
	13.8728	69.379	226.682	74.7646	865.533	-0.33441		69.1984	3.7502	71.5919	14.4256	-0.13166			69.1548	3.7502	74.8318	14.4256	-0.33979
	13.9343	69.2075	227.685	74.7234	869.216	-0.08074		69.3875	3.76679	71.5641	14.4869	0.1467			69.3262	3.76679	74.7904	14.4869	-0.08613
	13.9959	69.4149	228.688	74.6826	872.921	-0.07336		69.2192	3.78339	71.5366	14.5487	0.17116			68.3597	3.78339	74.7494	14.5487	-0.07875
	14.0572	69.6706	229.691	74.642	876.584	-0.18566		69.378	3.79998	71.5094	14.6097	0.22654			69.1954	3.79998	74.7086	14.6097	-0.19106
	14.1187	69.6136	230.694	74.6018	880.3	-0.6477		69.3465	3.81657	71.4824	14.6717	0.04345			69.3472	3.81657	74.6682	14.6717	-0.65311
	14.1801	69.2836	231.697	74.5619	884.004	0.18511		69.4214	3.83317	71.4558	14.7334	0.36646			69.3122	3.83317	74.6281	14.7334	0.1797
	14.2414	69.4774	232.7	74.5223	887.677	-0.16869		69.2912	3.84976	71.4295	14.7946	0.10246			69.1394	3.84976	74.5883	14.7946	-0.17411
	14.3029	69.5622	233.703	74.483	891.362	-0.20834		69.3542	3.86636	71.4034	14.856	-0.09608			69.2682	3.86636	74.5487	14.856	-0.21376
	14.3641	69.413	234.706	74.444	895.049	-0.28718		69.2002	3.88295	71.3777	14.9175	0.50822			69.0086	3.88295	74.5095	14.9175	-0.29261
	14.4256	69.5894	235.709	74.4053	898.737	-0.12749		68.9374	3.89954	71.3522	14.9789	0.11572			69.1058	3.89954	74.4706	14.9789	-0.13292
	14.4869	69.5152	236.712	74.3669	902.414	0.26733		69.2156	3.91614	71.327	15.0402	-0.03526			69.3584	3.91614	74.432	15.0402	0.2619
	14.5487	69.6712	237.715	74.3288	906.098	-0.00265		69.24	3.93273	71.3021	15.1016	0.48519			69.3647	3.93273	74.3937	15.1016	-0.00809
	14.6097	69.5362	238.718	74.2909	909.768	0.09542		69.2953	3.94932	71.2775	15.1628	0.24613			69.2514	3.94932	74.3556	15.1628	0.08997
	14.6717	69.5591	239.721	74.2534	913.447	-0.11371		69.1122	3.96592	71.2531	15.2241	0.17659			68.7883	3.96592	74.3179	15.2241	-0.11916
	14.7334	69.2991	240.724	74.2162	917.132	-0.4977		69.4351	3.98251	71.229	15.2855	-0.2378			69.6201	3.98251	74.2805	15.2855	-0.50315
	14.7946	69.8217	241.727	74.1792	920.829	-0.60746		69.171	3.99911	71.2052	15.3472	-0.10993			69.2653	3.99911	74.2433	15.3472	-0.61291
	14.856	69.4279	242.73	74.1425	924.532	0.11804		68.9724	4.0157	71.1816	15.4089	0.08455			69.2248	4.0157	74.2064	15.4089	0.11258
	14.9175	69.3932	243.733	74.1061	928.224	-0.39969		69.5767	4.03229	71.1583	15.4704	0.32129			69.145	4.03229	74.1698	15.4704	-0.40515
	14.9789	69.9362	244.736	74.07	931.895	-0.77179		69.1841	4.04889	71.1352	15.5316	-0.10029			69.3038	4.04889	74.1335	15.5316	-0.77725
	15.0402	69.7907	245.739	74.0342	935.596	-0.61097		69.0331	4.06548	71.1124	15.5933	0.67057			69.6978	4.06548	74.0974	15.5933	-0.61644
	15.1016	69.6012	246.742	73.9986	939.289	-0.13605		69.5535	4.08207	71.0899	15.6548	0.21911			69.427	4.08207	74.0617	15.6548	-0.14153
	15.1628	69.9573	247.745	73.9634	942.967	-0.3523		69.3144	4.09867	71.0676	15.7161	0.71349			69.5242	4.09867	74.0262	15.7161	-0.35778
	15.2241	69.761	248.748	73.9283	946.647	-0.27473		69.2448	4.11526	71.0455	15.7775	0.02591			69.3143	4.11526	73.9909	15.7775	-0.28022
	15.2855	70.0205	249.751	73.8936	950.324	0.00641		68.8303	4.13186	71.0237	15.8387	0.31497			68.9296	4.13186	73.956	15.8387	0.000924264
	15.3472	69.5511	250.754	73.8591	954.01	-0.26307		68.9582	4.14845	71.0021	15.9002	0.46728			68.8191	4.14845	73.9213	15.9002	-0.26856
	15.4089	69.8693	251.757	73.8249	957.711	-0.21634		69.1526	4.16504	70.9808	15.9619	0.32157			69.5438	4.16504	73.8868	15.9619	-0.22183
	15.4704	69.9721	252.76	73.7909	961.422	-0.14233		69.3893	4.18164	70.9597	16.0237	0.51017			69.0254	4.18164	73.8527	16.0237	-0.14783
	15.5316	69.8	253.763	73.7572	965.11	-0.07463		68.9677	4.19823	70.9388	16.0852	0.31509			68.6526	4.19823	73.8188	16.0852	-0.08013
	15.5933	69.356	254.766	73.7238	968.805	-0.05173		69.7385	4.21482	70.9182	16.1468	0.29549			68.8128	4.21482	73.7851	16.1468	-0.05723
	15.6548	70.1078	255.769	73.6906	972.499	0.10482		69.287	4.23142	70.8978	16.2083	0.38711			69.287	4.23142	73.7517	16.2083	0.09931
	15.7161	70.3191	256.772	73.6577	976.19	-0.59497		69.7814	4.24801	70.8776	16.2698	0.4496			69.0702	4.24801	73.7186	16.2698	-0.60048
	15.7775	69.743	257.775	73.625	979.896	0.17506		69.0937	4.26461	70.8577	16.3316	0.53588			69.1471	4.26461	73.6857	16.3316	0.16955
	15.8387	69.5634	258.778	73.5926	983.572	-0.0519		69.3828	4.2812	70.8379	16.3929	0.49545			69.4277	4.2812	73.6531	16.3929	-0.05741
	15.9002	70.0428	259.781	73.5605	987.266	-0.08294		69.535	4.29779	70.8184	16.4544	0.41397			69.1576	4.29779	73.6207	16.4544	-0.08845
	15.9619	69.9598	260.784	73.5285	990.934	-0.10419		69.3893	4.31439	70.7991	16.5156	0.13624			69.2038	4.31439	73.5886	16.5156	-0.10971
	16.0237	69.7028	261.787	73.4968	994.632	0.17823		69.5779	4.33098	70.78	16.5772	0.52823			69.2772	4.33098	73.5567	16.5772	0.1727
	16.0852	69.8929	262.79	73.4654	998.327	-0.39928		69.3828	4.34758	70.7611					69.3444	4.34758	73.525
	16.1468	69.7727	263.793	73.4342	1002.01	-0.27506		69.3631	4.36417	70.7424					69.3668	4.36417	73.4936
	16.2083	69.7628	264.796	73.4032				69.4547	4.38076	70.724					69.5228	4.38076	73.4625
	16.2698	69.7127	265.799	73.3725				69.5172	4.39736	70.7057					68.8226	4.39736	73.4315
	16.3316	70.0124	266.802	73.3421				69.6035	4.41395	70.6876					69.5921	4.41395	73.4008
	16.3929	69.6415	267.805	73.3118				69.563	4.43054	70.6697					69.3647	4.43054	73.3704
	16.4544	70.1313	268.808	73.2818				69.4815	4.44714	70.6521					69.3332	4.44714	73.3401
	16.5156	69.9449	269.811	73.252				69.2037	4.46373	70.6346					69.3115	4.46373	73.3101
	16.5772	69.8161	270.814	73.2224				69.5957	4.48033	70.6173					69.5935	4.48033	73.2804
			271.818	73.1931					4.49692	70.6002						4.49692	73.2508
			272.821	73.164					4.51351	70.5833						4.51351	73.2215
			273.824	73.1351					4.53011	70.5666						4.53011	73.1924
			274.827	73.1065					4.5467	70.5501						4.5467	73.1636
			275.83	73.078					4.56329	70.5337						4.56329	73.1349
			276.833	73.0498					4.57989	70.5176						4.57989	73.1065
			277.836	73.0218					4.59648	70.5016						4.59648	73.0782
			278.839	72.994					4.61308	70.4858						4.61308	73.0503
			279.842	72.9664					4.62967	70.4701						4.62967	73.0225
			280.845	72.9391					4.64626	70.4547						4.64626	72.9949
			281.848	72.9119					4.66286	70.4394						4.66286	72.9675
			282.851	72.885					4.67945	70.4242						4.67945	72.9404
			283.854	72.8582					4.69605	70.4093						4.69605	72.9134
			284.857	72.8317					4.71264	70.3945						4.71264	72.8867
			285.86	72.8054					4.72923	70.3798						4.72923	72.8601
			286.863	72.7792					4.74583	70.3654						4.74583	72.8338
			287.866	72.7533					4.76242	70.3511						4.76242	72.8077
			288.869	72.7276					4.77901	70.3369						4.77901	72.7817
			289.872	72.702					4.79561	70.3229						4.79561	72.756
			290.875	72.6767					4.8122	70.309						4.8122	72.7304
			291.878	72.6516					4.8288	70.2954						4.8288	72.7051
			292.881	72.6266					4.84539	70.2818						4.84539	72.6799
			293.884	72.6018					4.86198	70.2684						4.86198	72.655
			294.887	72.5773					4.87858	70.2552						4.87858	72.6302
			295.89	72.5529					4.89517	70.2421						4.89517	72.6056
			296.893	72.5287					4.91176	70.2291						4.91176	72.5812
			297.896	72.5047					4.92836	70.2163						4.92836	72.557
			298.899	72.4809					4.94495	70.2036						4.94495	72.533
			299.902	72.4572					4.96155	70.1911						4.96155	72.5091
			300.905	72.4338					4.97814	70.1787						4.97814	72.4855
			301.908	72.4105					4.99473	70.1665						4.99473	72.462
			302.911	72.3874					5.01133	70.1543						5.01133	72.4387
			303.914	72.3645					5.02792	70.1424						5.02792	72.4156
			304.917	72.3417					5.04451	70.1305						5.04451	72.3926
			305.92	72.3192					5.06111	70.1188						5.06111	72.3699
			306.923	72.2968					5.0777	70.1072						5.0777	72.3473
			307.926	72.2745					5.0943	70.0957						5.0943	72.3248
			308.929	72.2525					5.11089	70.0844						5.11089	72.3026
			309.932	72.2306					5.12748	70.0732						5.12748	72.2805
			310.935	72.2089					5.14408	70.0621						5.14408	72.2586
			311.938	72.1873					5.16067	70.0511						5.16067	72.2368
			312.941	72.1659					5.17727	70.0403						5.17727	72.2152
			313.944	72.1447					5.19386	70.0295						5.19386	72.1938
			314.947	72.1237					5.21045	70.0189						5.21045	72.1726
			315.95	72.1028					5.22705	70.0084						5.22705	72.1515
			316.953	72.082					5.24364	69.998						5.24364	72.1305
			317.956	72.0614					5.26023	69.9878						5.26023	72.1098
			318.959	72.041					5.27683	69.9776						5.27683	72.0892
			319.962	72.0208					5.29342	69.9676						5.29342	72.0687
			320.965	72.0006					5.31002	69.9577						5.31002	72.0484
			321.968	71.9807					5.32661	69.9478						5.32661	72.0282
			322.971	71.9609					5.3432	69.9381						5.3432	72.0083
			323.974	71.9412					5.3598	69.9285						5.3598	71.9884
			324.977	71.9218					5.37639	69.919						5.37639	71.9687
			325.98	71.9024					5.39298	69.9096						5.39298	71.9492
			326.983	71.8832					5.40958	69.9004						5.40958	71.9298
			327.986	71.8641					5.42617	69.8912						5.42617	71.9105
			328.989	71.8452					5.44277	69.8821						5.44277	71.8914
			329.992	71.8265					5.45936	69.8731						5.45936	71.8725
			330.995	71.8079					5.47595	69.8642						5.47595	71.8537
			331.998	71.7894					5.49255	69.8554						5.49255	71.835
			333.002	71.7711					5.50914	69.8467						5.50914	71.8165
			334.005	71.7529					5.52574	69.8381						5.52574	71.7981
			335.008	71.7348					5.54233	69.8296						5.54233	71.7799
			336.011	71.7169					5.55892	69.8212						5.55892	71.7618
			337.014	71.6991					5.57552	69.8129						5.57552	71.7438
			338.017	71.6815					5.59211	69.8047						5.59211	71.726
			339.02	71.664					5.6087	69.7965						5.6087	71.7083
			340.023	71.6466					5.6253	69.7885						5.6253	71.6908
			341.026	71.6294					5.64189	69.7806						5.64189	71.6733
			342.029	71.6123					5.65849	69.7727						5.65849	71.656
			343.032	71.5953					5.67508	69.7649						5.67508	71.6389
			344.035	71.5785					5.69167	69.7572						5.69167	71.6219
			345.038	71.5617					5.70827	69.7496						5.70827	71.605
			346.041	71.5452					5.72486	69.7421						5.72486	71.5882
			347.044	71.5287					5.74145	69.7346						5.74145	71.5716
			348.047	71.5124					5.75805	69.7273						5.75805	71.5551
			349.05	71.4962					5.77464	69.72						5.77464	71.5387
			350.053	71.4801					5.79124	69.7128						5.79124	71.5224
			351.056	71.4641					5.80783	69.7057						5.80783	71.5063
			352.059	71.4483					5.82442	69.6986						5.82442	71.4903
			353.062	71.4326					5.84102	69.6917						5.84102	71.4744
			354.065	71.417					5.85761	69.6848						5.85761	71.4586
			355.068	71.4015					5.8742	69.678						5.8742	71.4429
			356.071	71.3861					5.8908	69.6712						5.8908	71.4274
			357.074	71.3709					5.90739	69.6646						5.90739	71.412
			358.077	71.3558					5.92399	69.658						5.92399	71.3967
			359.08	71.3408					5.94058	69.6515						5.94058	71.3815
			360.083	71.3259					5.95717	69.645						5.95717	71.3665
			361.086	71.3111					5.97377	69.6387						5.97377	71.3515
			362.089	71.2964					5.99036	69.6324						5.99036	71.3367
			363.092	71.2819					6.00696	69.6261						6.00696	71.322
			364.095	71.2675					6.02355	69.62						6.02355	71.3074
			365.098	71.2531					6.04014	69.6139						6.04014	71.2929
			366.101	71.2389					6.05674	69.6078						6.05674	71.2785
			367.104	71.2248					6.07333	69.6019						6.07333	71.2642
			368.107	71.2108					6.08992	69.596						6.08992	71.25
			369.11	71.1969					6.10652	69.5901						6.10652	71.236
			370.113	71.1831					6.12311	69.5844						6.12311	71.222
			371.116	71.1694					6.13971	69.5787						6.13971	71.2082
			372.119	71.1559					6.1563	69.573						6.1563	71.1944
			373.122	71.1424					6.17289	69.5675						6.17289	71.1808
			374.125	71.129					6.18949	69.5619						6.18949	71.1673
			375.128	71.1158					6.20608	69.5565						6.20608	71.1538
			376.131	71.1026					6.22267	69.5511						6.22267	71.1405
			377.134	71.0895					6.23927	69.5458						6.23927	71.1273
			378.137	71.0766					6.25586	69.5405						6.25586	71.1142
			379.14	71.0637					6.27246	69.5353						6.27246	71.1011
			380.143	71.051					6.28905	69.5301						6.28905	71.0882
			381.146	71.0383					6.30564	69.525						6.30564	71.0754
			382.149	71.0257					6.32224	69.5199						6.32224	71.0627
			383.152	71.0132					6.33883	69.5149						6.33883	71.05
			384.155	71.0009					6.35542	69.51						6.35542	71.0375
			385.158	70.9886					6.37202	69.5051						6.37202	71.0251
			386.161	70.9764					6.38861	69.5003						6.38861	71.0127
			387.164	70.9643					6.40521	69.4955						6.40521	71.0005
			388.167	70.9523					6.4218	69.4908						6.4218	70.9883
			389.17	70.9404					6.43839	69.4861						6.43839	70.9762
			390.173	70.9286					6.45499	69.4815						6.45499	70.9643
			391.176	70.9169					6.47158	69.4769						6.47158	70.9524
			392.18	70.9052					6.48818	69.4724						6.48818	70.9406
			393.183	70.8937					6.50477	69.468						6.50477	70.9289
			394.186	70.8822					6.52136	69.4635						6.52136	70.9173
			395.189	70.8709					6.53796	69.4592						6.53796	70.9058
			396.192	70.8596					6.55455	69.4548						6.55455	70.8943
			397.195	70.8484					6.57114	69.4506						6.57114	70.883
			398.198	70.8372					6.58774	69.4463						6.58774	70.8717
			399.201	70.8262					6.60433	69.4421						6.60433	70.8606
			400.204	70.8153					6.62093	69.438						6.62093	70.8495
			401.207	70.8044					6.63752	69.4339						6.63752	70.8384
			402.21	70.7937					6.65411	69.4299						6.65411	70.8275
			403.213	70.783					6.67071	69.4259						6.67071	70.8167
			404.216	70.7724					6.6873	69.4219						6.6873	70.8059
			405.219	70.7618					6.70389	69.418						6.70389	70.7953
			406.222	70.7514					6.72049	69.4141						6.72049	70.7847
			407.225	70.741					6.73708	69.4103						6.73708	70.7742
			408.228	70.7307					6.75368	69.4065						6.75368	70.7637
			409.231	70.7205					6.77027	69.4028						6.77027	70.7534
			410.234	70.7104					6.78686	69.3991						6.78686	70.7431
			411.237	70.7003					6.80346	69.3954						6.80346	70.7329
			412.24	70.6904					6.82005	69.3918						6.82005	70.7228
			413.243	70.6805					6.83665	69.3882						6.83665	70.7128
			414.246	70.6706					6.85324	69.3847						6.85324	70.7028
			415.249	70.6609					6.86983	69.3812						6.86983	70.6929
			416.252	70.6512					6.88643	69.3777						6.88643	70.6831
			417.255	70.6416					6.90302	69.3743						6.90302	70.6734
			418.258	70.6321					6.91961	69.3709						6.91961	70.6637
			419.261	70.6226					6.93621	69.3675						6.93621	70.6541
			420.264	70.6133					6.9528	69.3642						6.9528	70.6446
			421.267	70.604					6.9694	69.361						6.9694	70.6351
			422.27	70.5947					6.98599	69.3577						6.98599	70.6258
			423.273	70.5856					7.00258	69.3545						7.00258	70.6165
			424.276	70.5765					7.01918	69.3513						7.01918	70.6072
			425.279	70.5674					7.03577	69.3482						7.03577	70.5981
			426.282	70.5585					7.05236	69.3451						7.05236	70.589
			427.285	70.5496					7.06896	69.3421						7.06896	70.58
			428.288	70.5408					7.08555	69.339						7.08555	70.571
			429.291	70.532					7.10215	69.336						7.10215	70.5622
			430.294	70.5233					7.11874	69.3331						7.11874	70.5533
			431.297	70.5147					7.13533	69.3301						7.13533	70.5446
			432.3	70.5062					7.15193	69.3272						7.15193	70.5359
			433.303	70.4977					7.16852	69.3243						7.16852	70.5273
			434.306	70.4893					7.18511	69.3215						7.18511	70.5187
			435.309	70.4809					7.20171	69.3187						7.20171	70.5103
			436.312	70.4726					7.2183	69.3159						7.2183	70.5018
			437.315	70.4644					7.2349	69.3132						7.2349	70.4935
			438.318	70.4562					7.25149	69.3105						7.25149	70.4852
			439.321	70.4481					7.26808	69.3078						7.26808	70.477
			440.324	70.4401					7.28468	69.3051						7.28468	70.4688
			441.327	70.4321					7.30127	69.3025						7.30127	70.4607
			442.33	70.4242					7.31787	69.2999						7.31787	70.4527
			443.333	70.4163					7.33446	69.2973						7.33446	70.4447
			444.336	70.4086					7.35105	69.2948						7.35105	70.4368
			445.339	70.4008					7.36765	69.2923						7.36765	70.4289
			446.342	70.3932					7.38424	69.2898						7.38424	70.4211
			447.345	70.3855					7.40083	69.2874						7.40083	70.4134
			448.348	70.378					7.41743	69.2849						7.41743	70.4057
			449.351	70.3705					7.43402	69.2825						7.43402	70.3981
			450.354	70.363					7.45062	69.2802						7.45062	70.3905
			451.357	70.3556					7.46721	69.2778						7.46721	70.383
			452.361	70.3483					7.4838	69.2755						7.4838	70.3756
			453.364	70.341					7.5004	69.2732						7.5004	70.3682
			454.367	70.3338					7.51699	69.2709						7.51699	70.3608
			455.37	70.3267					7.53358	69.2687						7.53358	70.3535
			456.373	70.3196					7.55018	69.2664						7.55018	70.3463
			457.376	70.3125					7.56677	69.2642						7.56677	70.3392
			458.379	70.3055					7.58337	69.2621						7.58337	70.332
			459.382	70.2986					7.59996	69.2599						7.59996	70.325
			460.385	70.2917					7.61655	69.2578						7.61655	70.318
			461.388	70.2848					7.63315	69.2557						7.63315	70.311
			462.391	70.278					7.64974	69.2536						7.64974	70.3041
			463.394	70.2713					7.66634	69.2515						7.66634	70.2973
			464.397	70.2646					7.68293	69.2495						7.68293	70.2905
			465.4	70.258					7.69952	69.2475						7.69952	70.2837
			466.403	70.2514					7.71612	69.2455						7.71612	70.277
			467.406	70.2449					7.73271	69.2435						7.73271	70.2704
			468.409	70.2384					7.7493	69.2416						7.7493	70.2638
			469.412	70.232					7.7659	69.2397						7.7659	70.2573
			470.415	70.2256					7.78249	69.2378						7.78249	70.2508
			471.418	70.2193					7.79909	69.2359						7.79909	70.2443
			472.421	70.213					7.81568	69.234						7.81568	70.2379
			473.424	70.2067					7.83227	69.2322						7.83227	70.2316
			474.427	70.2006					7.84887	69.2304						7.84887	70.2253
			475.43	70.1944					7.86546	69.2286						7.86546	70.2191
			476.433	70.1883					7.88205	69.2268						7.88205	70.2129
			477.436	70.1823					7.89865	69.225						7.89865	70.2067
			478.439	70.1763					7.91524	69.2233						7.91524	70.2006
			479.442	70.1703					7.93184	69.2215						7.93184	70.1946
			480.445	70.1644					7.94843	69.2198						7.94843	70.1886
			481.448	70.1586					7.96502	69.2182						7.96502	70.1826
			482.451	70.1527					7.98162	69.2165						7.98162	70.1767
			483.454	70.147					7.99821	69.2148						7.99821	70.1708
			484.457	70.1412					8.0148	69.2132						8.0148	70.165
			485.46	70.1356					8.0314	69.2116						8.0314	70.1592
			486.463	70.1299					8.04799	69.21						8.04799	70.1534
			487.466	70.1243					8.06459	69.2084						8.06459	70.1477
			488.469	70.1188					8.08118	69.2069						8.08118	70.1421
			489.472	70.1132					8.09777	69.2053						8.09777	70.1365
			490.475	70.1078					8.11437	69.2038						8.11437	70.1309
			491.478	70.1024					8.13096	69.2023						8.13096	70.1254
			492.481	70.097					8.14756	69.2008						8.14756	70.1199
			493.484	70.0916					8.16415	69.1993						8.16415	70.1145
			494.487	70.0863					8.18074	69.1979						8.18074	70.109
			495.49	70.0811					8.19734	69.1964						8.19734	70.1037
			496.493	70.0758					8.21393	69.195						8.21393	70.0984
			497.496	70.0707					8.23052	69.1936						8.23052	70.0931
			498.499	70.0655					8.24712	69.1922						8.24712	70.0879
			499.502	70.0604					8.26371	69.1908						8.26371	70.0827
			500.505	70.0554					8.28031	69.1895						8.28031	70.0775
			501.508	70.0503					8.2969	69.1881						8.2969	70.0724
			502.511	70.0453					8.31349	69.1868						8.31349	70.0673
			503.514	70.0404					8.33009	69.1855						8.33009	70.0623
			504.517	70.0355					8.34668	69.1842						8.34668	70.0572
			505.52	70.0306					8.36327	69.1829						8.36327	70.0523
			506.523	70.0258					8.37987	69.1816						8.37987	70.0474
			507.526	70.021					8.39646	69.1803						8.39646	70.0425
			508.529	70.0162					8.41306	69.1791						8.41306	70.0376
			509.532	70.0115					8.42965	69.1778						8.42965	70.0328
			510.535	70.0068					8.44624	69.1766						8.44624	70.028
			511.538	70.0021					8.46284	69.1754						8.46284	70.0233
			512.542	69.9975					8.47943	69.1742						8.47943	70.0186
			513.545	69.9929					8.49602	69.173						8.49602	70.0139
			514.548	69.9884					8.51262	69.1719						8.51262	70.0093
			515.551	69.9839					8.52921	69.1707						8.52921	70.0047
			516.554	69.9794					8.54581	69.1696						8.54581	70.0001
			517.557	69.975					8.5624	69.1684						8.5624	69.9956
			518.56	69.9706					8.57899	69.1673						8.57899	69.9911
			519.563	69.9662					8.59559	69.1662						8.59559	69.9866
			520.566	69.9618					8.61218	69.1651						8.61218	69.9822
			521.569	69.9575					8.62878	69.164						8.62878	69.9778
			522.572	69.9533					8.64537	69.163						8.64537	69.9735
			523.575	69.949					8.66196	69.1619						8.66196	69.9691
			524.578	69.9448					8.67856	69.1608						8.67856	69.9648
			525.581	69.9406					8.69515	69.1598						8.69515	69.9606
			526.584	69.9365					8.71174	69.1588						8.71174	69.9564
			527.587	69.9324					8.72834	69.1578						8.72834	69.9522
			528.59	69.9283					8.74493	69.1568						8.74493	69.948
			529.593	69.9243					8.76153	69.1558						8.76153	69.9439
			530.596	69.9202					8.77812	69.1548						8.77812	69.9398
			531.599	69.9162					8.79471	69.1539						8.79471	69.9357
			532.602	69.9123					8.81131	69.1529						8.81131	69.9317
			533.605	69.9084					8.8279	69.1519						8.8279	69.9276
			534.608	69.9045					8.84449	69.151						8.84449	69.9237
			535.611	69.9006					8.86109	69.1501						8.86109	69.9197
			536.614	69.8968					8.87768	69.1492						8.87768	69.9158
			537.617	69.8929					8.89428	69.1483						8.89428	69.9119
			538.62	69.8892					8.91087	69.1474						8.91087	69.9081
			539.623	69.8854					8.92746	69.1465						8.92746	69.9042
			540.626	69.8817					8.94406	69.1456						8.94406	69.9005
			541.629	69.878					8.96065	69.1447						8.96065	69.8967
			542.632	69.8743					8.97725	69.1439						8.97725	69.8929
			543.635	69.8707					8.99384	69.143						8.99384	69.8892
			544.638	69.8671					9.01043	69.1422						9.01043	69.8855
			545.641	69.8635					9.02703	69.1414						9.02703	69.8819
			546.644	69.86					9.04362	69.1406						9.04362	69.8783
			547.647	69.8564					9.06021	69.1397						9.06021	69.8747
			548.65	69.8529					9.07681	69.1389						9.07681	69.8711
			549.653	69.8495					9.0934	69.1381						9.0934	69.8675
			550.656	69.846					9.11	69.1374						9.11	69.864
			551.659	69.8426					9.12659	69.1366						9.12659	69.8605
			552.662	69.8392					9.14318	69.1358						9.14318	69.8571
			553.665	69.8358					9.15978	69.1351						9.15978	69.8536
			554.668	69.8325					9.17637	69.1343						9.17637	69.8502
			555.671	69.8292					9.19296	69.1336						9.19296	69.8468
			556.674	69.8259					9.20956	69.1328						9.20956	69.8435
			557.677	69.8226					9.22615	69.1321						9.22615	69.8401
			558.68	69.8194					9.24275	69.1314						9.24275	69.8368
			559.683	69.8162					9.25934	69.1307						9.25934	69.8336
			560.686	69.813					9.27593	69.13						9.27593	69.8303
			561.689	69.8098					9.29253	69.1293						9.29253	69.8271
			562.692	69.8067					9.30912	69.1286						9.30912	69.8238
			563.695	69.8036					9.32571	69.1279						9.32571	69.8207
			564.698	69.8005					9.34231	69.1272						9.34231	69.8175
			565.701	69.7974					9.3589	69.1266						9.3589	69.8144
			566.704	69.7944					9.3755	69.1259						9.3755	69.8113
			567.707	69.7913					9.39209	69.1253						9.39209	69.8082
			568.71	69.7883					9.40868	69.1246						9.40868	69.8051
			569.713	69.7854					9.42528	69.124						9.42528	69.8021
			570.716	69.7824					9.44187	69.1234						9.44187	69.799
			571.719	69.7795					9.45847	69.1227						9.45847	69.796
			572.722	69.7766					9.47506	69.1221						9.47506	69.7931
			573.726	69.7737					9.49165	69.1215						9.49165	69.7901
			574.729	69.7708					9.50825	69.1209						9.50825	69.7872
			575.732	69.768					9.52484	69.1203						9.52484	69.7843
			576.735	69.7652					9.54143	69.1197						9.54143	69.7814
			577.738	69.7624					9.55803	69.1192						9.55803	69.7785
			578.741	69.7596					9.57462	69.1186						9.57462	69.7757
			579.744	69.7568					9.59122	69.118						9.59122	69.7729
			580.747	69.7541					9.60781	69.1175						9.60781	69.7701
			581.75	69.7514					9.6244	69.1169						9.6244	69.7673
			582.753	69.7487					9.641	69.1163						9.641	69.7646
			583.756	69.746					9.65759	69.1158						9.65759	69.7618
			584.759	69.7434					9.67418	69.1153						9.67418	69.7591
			585.762	69.7408					9.69078	69.1147						9.69078	69.7564
			586.765	69.7381					9.70737	69.1142						9.70737	69.7538
			587.768	69.7355					9.72397	69.1137						9.72397	69.7511
			588.771	69.733					9.74056	69.1132						9.74056	69.7485
			589.774	69.7304					9.75715	69.1127						9.75715	69.7459
			590.777	69.7279					9.77375	69.1122						9.77375	69.7433
			591.78	69.7254					9.79034	69.1117						9.79034	69.7407
			592.783	69.7229					9.80694	69.1112						9.80694	69.7382
			593.786	69.7204					9.82353	69.1107						9.82353	69.7356
			594.789	69.718					9.84012	69.1102						9.84012	69.7331
			595.792	69.7155					9.85672	69.1097						9.85672	69.7306
			596.795	69.7131					9.87331	69.1093						9.87331	69.7281
			597.798	69.7107					9.8899	69.1088						9.8899	69.7257
			598.801	69.7083					9.9065	69.1083						9.9065	69.7232
			599.804	69.706					9.92309	69.1079						9.92309	69.7208
			600.807	69.7036					9.93969	69.1074						9.93969	69.7184
			601.81	69.7013					9.95628	69.107						9.95628	69.7161
			602.813	69.699					9.97287	69.1065						9.97287	69.7137
			603.816	69.6967					9.98947	69.1061						9.98947	69.7113
			604.819	69.6944					10.0061	69.1057						10.0061	69.709
			605.822	69.6922					10.0227	69.1052						10.0227	69.7067
			606.825	69.6899					10.0392	69.1048						10.0392	69.7044
			607.828	69.6877					10.0558	69.1044						10.0558	69.7022
			608.831	69.6855					10.0724	69.104						10.0724	69.6999
			609.834	69.6833					10.089	69.1036						10.089	69.6976
			610.837	69.6812					10.1056	69.1032						10.1056	69.6954
			611.84	69.679					10.1222	69.1028						10.1222	69.6932
			612.843	69.6769					10.1388	69.1024						10.1388	69.691
			613.846	69.6747					10.1554	69.102						10.1554	69.6889
			614.849	69.6726					10.172	69.1016						10.172	69.6867
			615.852	69.6706					10.1886	69.1012						10.1886	69.6846
			616.855	69.6685					10.2052	69.1009						10.2052	69.6825
			617.858	69.6664					10.2218	69.1005						10.2218	69.6803
			618.861	69.6644					10.2384	69.1001						10.2384	69.6783
			619.864	69.6624					10.255	69.0998						10.255	69.6762
			620.867	69.6603					10.2716	69.0994						10.2716	69.6741
			621.87	69.6583					10.2882	69.099						10.2882	69.6721
			622.873	69.6564					10.3048	69.0987						10.3048	69.6701
			623.876	69.6544					10.3213	69.0983						10.3213	69.668
			624.879	69.6525					10.3379	69.098						10.3379	69.666
			625.882	69.6505					10.3545	69.0976						10.3545	69.6641
			626.885	69.6486					10.3711	69.0973						10.3711	69.6621
			627.888	69.6467					10.3877	69.097						10.3877	69.6601
			628.891	69.6448					10.4043	69.0966						10.4043	69.6582
			629.894	69.6429					10.4209	69.0963						10.4209	69.6563
			630.897	69.6411					10.4375	69.096						10.4375	69.6544
			631.9	69.6392					10.4541	69.0957						10.4541	69.6525
			632.903	69.6374					10.4707	69.0954						10.4707	69.6506
			633.907	69.6356					10.4873	69.095						10.4873	69.6487
			634.91	69.6338					10.5039	69.0947						10.5039	69.6469
			635.913	69.632					10.5205	69.0944						10.5205	69.6451
			636.916	69.6302					10.5371	69.0941						10.5371	69.6432
			637.919	69.6285					10.5537	69.0938						10.5537	69.6414
			638.922	69.6267					10.5702	69.0935						10.5702	69.6396
			639.925	69.625					10.5868	69.0932						10.5868	69.6379
			640.928	69.6232					10.6034	69.093						10.6034	69.6361
			641.931	69.6215					10.62	69.0927						10.62	69.6343
			642.934	69.6198					10.6366	69.0924						10.6366	69.6326
			643.937	69.6182					10.6532	69.0921						10.6532	69.6309
			644.94	69.6165					10.6698	69.0918						10.6698	69.6291
			645.943	69.6148					10.6864	69.0915						10.6864	69.6274
			646.946	69.6132					10.703	69.0913						10.703	69.6258
			647.949	69.6116					10.7196	69.091						10.7196	69.6241
			648.952	69.6099					10.7362	69.0907						10.7362	69.6224
			649.955	69.6083					10.7528	69.0905						10.7528	69.6208
			650.958	69.6067					10.7694	69.0902						10.7694	69.6192
			651.961	69.6052					10.786	69.09						10.786	69.6175
			652.964	69.6036					10.8026	69.0897						10.8026	69.6159
			653.967	69.602					10.8192	69.0895						10.8192	69.6143
			654.97	69.6005					10.8358	69.0892						10.8358	69.6127
			655.973	69.599					10.8523	69.089						10.8523	69.6111
			656.976	69.5974					10.8689	69.0887						10.8689	69.6096
			657.979	69.5959					10.8855	69.0885						10.8855	69.608
			658.982	69.5944					10.9021	69.0883						10.9021	69.6065
			659.985	69.5929					10.9187	69.088						10.9187	69.605
			660.988	69.5915					10.9353	69.0878						10.9353	69.6035
			661.991	69.59					10.9519	69.0876						10.9519	69.602
			662.994	69.5885					10.9685	69.0873						10.9685	69.6005
			663.997	69.5871					10.9851	69.0871						10.9851	69.599
			665	69.5857					11.0017	69.0869						11.0017	69.5975
			666.003	69.5842					11.0183	69.0867						11.0183	69.5961
			667.006	69.5828					11.0349	69.0865						11.0349	69.5946
			668.009	69.5814					11.0515	69.0862						11.0515	69.5932
			669.012	69.58					11.0681	69.086						11.0681	69.5917
			670.015	69.5787					11.0847	69.0858						11.0847	69.5903
			671.018	69.5773					11.1013	69.0856						11.1013	69.5889
			672.021	69.576					11.1179	69.0854						11.1179	69.5875
			673.024	69.5746					11.1344	69.0852						11.1344	69.5861
			674.027	69.5733					11.151	69.085						11.151	69.5848
			675.03	69.5719					11.1676	69.0848						11.1676	69.5834
			676.033	69.5706					11.1842	69.0846						11.1842	69.5821
			677.036	69.5693					11.2008	69.0844						11.2008	69.5807
			678.039	69.568					11.2174	69.0842						11.2174	69.5794
			679.042	69.5667					11.234	69.084						11.234	69.5781
			680.045	69.5655					11.2506	69.0838						11.2506	69.5768
			681.048	69.5642					11.2672	69.0837						11.2672	69.5755
			682.051	69.5629					11.2838	69.0835						11.2838	69.5742
			683.054	69.5617					11.3004	69.0833						11.3004	69.5729
			684.057	69.5605					11.317	69.0831						11.317	69.5716
			685.06	69.5592					11.3336	69.0829						11.3336	69.5704
			686.063	69.558					11.3502	69.0828						11.3502	69.5691
			687.066	69.5568					11.3667	69.0826						11.3667	69.5679
			688.069	69.5556					11.3834	69.0824						11.3834	69.5666
			689.072	69.5544					11.3999	69.0823						11.3999	69.5654
			690.075	69.5532					11.4165	69.0821						11.4165	69.5642
			691.078	69.5521					11.4331	69.0819						11.4331	69.563
			692.081	69.5509					11.4497	69.0817						11.4497	69.5618
			693.084	69.5498					11.4663	69.0816						11.4663	69.5606
			694.088	69.5486					11.4829	69.0814						11.4829	69.5594
			695.091	69.5475					11.4995	69.0813						11.4995	69.5583
			696.094	69.5463					11.5161	69.0811						11.5161	69.5571
			697.097	69.5452					11.5327	69.081						11.5327	69.5559
			698.1	69.5441					11.5493	69.0808						11.5493	69.5548
			699.103	69.543					11.5659	69.0807						11.5659	69.5537
			700.106	69.5419					11.5825	69.0805						11.5825	69.5525
			701.109	69.5408					11.5991	69.0803						11.5991	69.5514
			702.112	69.5398					11.6157	69.0802						11.6157	69.5503
			703.115	69.5387					11.6323	69.0801						11.6323	69.5492
			704.118	69.5376					11.6488	69.0799						11.6488	69.5481
			705.121	69.5366					11.6654	69.0798						11.6654	69.547
			706.124	69.5355					11.682	69.0796						11.682	69.546
			707.127	69.5345					11.6986	69.0795						11.6986	69.5449
			708.13	69.5335					11.7152	69.0794						11.7152	69.5439
			709.133	69.5324					11.7318	69.0792						11.7318	69.5428
			710.136	69.5314					11.7484	69.0791						11.7484	69.5418
			711.139	69.5304					11.765	69.079						11.765	69.5407
			712.142	69.5294					11.7816	69.0788						11.7816	69.5397
			713.145	69.5285					11.7982	69.0787						11.7982	69.5387
			714.148	69.5275					11.8148	69.0786						11.8148	69.5377
			715.151	69.5265					11.8314	69.0784						11.8314	69.5367
			716.154	69.5255					11.848	69.0783						11.848	69.5357
			717.157	69.5246					11.8646	69.0782						11.8646	69.5347
			718.16	69.5236					11.8812	69.0781						11.8812	69.5337
			719.163	69.5227					11.8978	69.0779						11.8978	69.5327
			720.166	69.5217					11.9144	69.0778						11.9144	69.5318
			721.169	69.5208					11.9309	69.0777						11.9309	69.5308
			722.172	69.5199					11.9475	69.0776						11.9475	69.5299
			723.175	69.519					11.9641	69.0775						11.9641	69.5289
			724.178	69.5181					11.9807	69.0773						11.9807	69.528
			725.181	69.5172					11.9973	69.0772						11.9973	69.5271
			726.184	69.5163					12.0139	69.0771						12.0139	69.5261
			727.187	69.5154					12.0305	69.077						12.0305	69.5252
			728.19	69.5145					12.0471	69.0769						12.0471	69.5243
			729.193	69.5136					12.0637	69.0768						12.0637	69.5234
			730.196	69.5127					12.0803	69.0767						12.0803	69.5225
			731.199	69.5119					12.0969	69.0766						12.0969	69.5216
			732.202	69.511					12.1135	69.0765						12.1135	69.5208
			733.205	69.5102					12.1301	69.0764						12.1301	69.5199
			734.208	69.5093					12.1467	69.0763						12.1467	69.519
			735.211	69.5085					12.1632	69.0762						12.1632	69.5182
			736.214	69.5077					12.1799	69.0761						12.1799	69.5173
			737.217	69.5069					12.1964	69.076						12.1964	69.5165
			738.22	69.5061					12.213	69.0759						12.213	69.5156
			739.223	69.5052					12.2296	69.0758						12.2296	69.5148
			740.226	69.5044					12.2462	69.0757						12.2462	69.5139
			741.229	69.5036					12.2628	69.0756						12.2628	69.5131
			742.232	69.5028					12.2794	69.0755						12.2794	69.5123
			743.235	69.5021					12.296	69.0754						12.296	69.5115
			744.238	69.5013					12.3126	69.0753						12.3126	69.5107
			745.241	69.5005					12.3292	69.0752						12.3292	69.5099
			746.244	69.4997					12.3458	69.0751						12.3458	69.5091
			747.247	69.499					12.3624	69.075						12.3624	69.5083
			748.25	69.4982					12.379	69.0749						12.379	69.5075
			749.253	69.4975					12.3956	69.0748						12.3956	69.5068
			750.256	69.4967					12.4122	69.0748						12.4122	69.506
			751.259	69.496					12.4288	69.0747						12.4288	69.5053
			752.262	69.4953					12.4453	69.0746						12.4453	69.5045
			753.265	69.4945					12.4619	69.0745						12.4619	69.5037
			754.269	69.4938					12.4785	69.0744						12.4785	69.503
			755.272	69.4931					12.4951	69.0743						12.4951	69.5023
			756.275	69.4924					12.5117	69.0743						12.5117	69.5015
			757.278	69.4917					12.5283	69.0742						12.5283	69.5008
			758.281	69.491					12.5449	69.0741						12.5449	69.5001
			759.284	69.4903					12.5615	69.074						12.5615	69.4994
			760.287	69.4896					12.5781	69.0739						12.5781	69.4986
			761.29	69.4889					12.5947	69.0739						12.5947	69.498
			762.293	69.4882					12.6113	69.0738						12.6113	69.4972
			763.296	69.4876					12.6279	69.0737						12.6279	69.4966
			764.299	69.4869					12.6445	69.0737						12.6445	69.4959
			765.302	69.4862					12.6611	69.0736						12.6611	69.4952
			766.305	69.4856					12.6777	69.0735						12.6777	69.4945
			767.308	69.4849					12.6943	69.0734						12.6943	69.4938
			768.311	69.4843					12.7109	69.0734						12.7109	69.4932
			769.314	69.4836					12.7274	69.0733						12.7274	69.4925
			770.317	69.483					12.744	69.0732						12.744	69.4918
			771.32	69.4824					12.7606	69.0731						12.7606	69.4912
			772.323	69.4817					12.7772	69.0731						12.7772	69.4905
			773.326	69.4811					12.7938	69.073						12.7938	69.4899
			774.329	69.4805					12.8104	69.073						12.8104	69.4893
			775.332	69.4799					12.827	69.0729						12.827	69.4886
			776.335	69.4793					12.8436	69.0728						12.8436	69.488
			777.338	69.4787					12.8602	69.0728						12.8602	69.4874
			778.341	69.4781					12.8768	69.0727						12.8768	69.4868
			779.344	69.4775					12.8934	69.0726						12.8934	69.4861
			780.347	69.4769					12.91	69.0726						12.91	69.4855
			781.35	69.4763					12.9266	69.0725						12.9266	69.4849
			782.353	69.4757					12.9432	69.0725						12.9432	69.4843
			783.356	69.4751					12.9598	69.0724						12.9598	69.4837
			784.359	69.4746					12.9764	69.0723						12.9764	69.4831
			785.362	69.474					12.9929	69.0723						12.9929	69.4826
			786.365	69.4734					13.0095	69.0722						13.0095	69.482
			787.368	69.4729					13.0261	69.0721						13.0261	69.4814
			788.371	69.4723					13.0427	69.0721						13.0427	69.4808
			789.374	69.4718					13.0593	69.072						13.0593	69.4802
			790.377	69.4712					13.0759	69.072						13.0759	69.4797
			791.38	69.4707					13.0925	69.0719						13.0925	69.4791
			792.383	69.4702					13.1091	69.0719						13.1091	69.4786
			793.386	69.4696					13.1257	69.0718						13.1257	69.478
			794.389	69.4691					13.1423	69.0718						13.1423	69.4775
			795.392	69.4686					13.1589	69.0717						13.1589	69.4769
			796.395	69.468					13.1755	69.0717						13.1755	69.4764
			797.398	69.4675					13.1921	69.0716						13.1921	69.4758
			798.401	69.467					13.2087	69.0716						13.2087	69.4753
			799.404	69.4665					13.2253	69.0715						13.2253	69.4748
			800.407	69.466					13.2418	69.0715						13.2418	69.4743
			801.41	69.4655					13.2584	69.0714						13.2584	69.4737
			802.413	69.465					13.275	69.0714						13.275	69.4732
			803.416	69.4645					13.2916	69.0713						13.2916	69.4727
			804.419	69.464					13.3082	69.0713						13.3082	69.4722
			805.422	69.4635					13.3248	69.0712						13.3248	69.4717
			806.425	69.463					13.3414	69.0712						13.3414	69.4712
			807.428	69.4626					13.358	69.0711						13.358	69.4707
			808.431	69.4621					13.3746	69.0711						13.3746	69.4702
			809.434	69.4616					13.3912	69.071						13.3912	69.4697
			810.437	69.4611					13.4078	69.071						13.4078	69.4693
			811.44	69.4607					13.4244	69.0709						13.4244	69.4688
			812.443	69.4602					13.441	69.0709						13.441	69.4683
			813.446	69.4598					13.4576	69.0709						13.4576	69.4678
			814.449	69.4593					13.4742	69.0708						13.4742	69.4673
			815.453	69.4588					13.4908	69.0708						13.4908	69.4669
			816.456	69.4584					13.5074	69.0707						13.5074	69.4664
			817.459	69.458					13.5239	69.0707						13.5239	69.466
			818.462	69.4575					13.5405	69.0707						13.5405	69.4655
			819.465	69.4571					13.5571	69.0706						13.5571	69.4651
			820.468	69.4566					13.5737	69.0706						13.5737	69.4646
			821.471	69.4562					13.5903	69.0705						13.5903	69.4642
			822.474	69.4558					13.6069	69.0705						13.6069	69.4637
			823.477	69.4554					13.6235	69.0705						13.6235	69.4633
			824.48	69.4549					13.6401	69.0704						13.6401	69.4629
			825.483	69.4545					13.6567	69.0704						13.6567	69.4624
			826.486	69.4541					13.6733	69.0704						13.6733	69.462
			827.489	69.4537					13.6899	69.0703						13.6899	69.4616
			828.492	69.4533					13.7065	69.0703						13.7065	69.4611
			829.495	69.4529					13.7231	69.0702						13.7231	69.4607
			830.498	69.4525					13.7397	69.0702						13.7397	69.4603
			831.501	69.4521					13.7563	69.0702						13.7563	69.4599
			832.504	69.4517					13.7729	69.0701						13.7729	69.4595
			833.507	69.4513					13.7895	69.0701						13.7895	69.4591
			834.51	69.4509					13.806	69.0701						13.806	69.4587
			835.513	69.4505					13.8226	69.07						13.8226	69.4583
			836.516	69.4501					13.8392	69.07						13.8392	69.4579
			837.519	69.4498					13.8558	69.07						13.8558	69.4575
			838.522	69.4494					13.8724	69.0699						13.8724	69.4571
			839.525	69.449					13.889	69.0699						13.889	69.4567
			840.528	69.4486					13.9056	69.0699						13.9056	69.4563
			841.531	69.4483					13.9222	69.0698						13.9222	69.4559
			842.534	69.4479					13.9388	69.0698						13.9388	69.4556
			843.537	69.4476					13.9554	69.0698						13.9554	69.4552
			844.54	69.4472					13.972	69.0697						13.972	69.4548
			845.543	69.4468					13.9886	69.0697						13.9886	69.4544
			846.546	69.4465					14.0052	69.0697						14.0052	69.4541
			847.549	69.4461					14.0218	69.0697						14.0218	69.4537
			848.552	69.4458					14.0383	69.0696						14.0383	69.4533
			849.555	69.4454					14.0549	69.0696						14.0549	69.453
			850.558	69.4451					14.0715	69.0696						14.0715	69.4526
			851.561	69.4447					14.0881	69.0695						14.0881	69.4523
			852.564	69.4444					14.1047	69.0695						14.1047	69.4519
			853.567	69.4441					14.1213	69.0695						14.1213	69.4516
			854.57	69.4437					14.1379	69.0695						14.1379	69.4512
			855.573	69.4434					14.1545	69.0694						14.1545	69.4509
			856.576	69.4431					14.1711	69.0694						14.1711	69.4505
			857.579	69.4427					14.1877	69.0694						14.1877	69.4502
			858.582	69.4424					14.2043	69.0694						14.2043	69.4499
			859.585	69.4421					14.2209	69.0693						14.2209	69.4495
			860.588	69.4418					14.2375	69.0693						14.2375	69.4492
			861.591	69.4415					14.2541	69.0693						14.2541	69.4489
			862.594	69.4411					14.2707	69.0692						14.2707	69.4485
			863.597	69.4408					14.2873	69.0692						14.2873	69.4482
			864.6	69.4405					14.3039	69.0692						14.3039	69.4479
			865.603	69.4402					14.3204	69.0692						14.3204	69.4476
			866.606	69.4399					14.337	69.0691						14.337	69.4473
			867.609	69.4396					14.3536	69.0691						14.3536	69.447
			868.612	69.4393					14.3702	69.0691						14.3702	69.4467
			869.615	69.439					14.3868	69.0691						14.3868	69.4463
			870.618	69.4387					14.4034	69.0691						14.4034	69.446
			871.621	69.4384					14.42	69.069						14.42	69.4457
			872.624	69.4381					14.4366	69.069						14.4366	69.4454
			873.627	69.4378					14.4532	69.069						14.4532	69.4451
			874.63	69.4376					14.4698	69.069						14.4698	69.4448
			875.634	69.4373					14.4864	69.069						14.4864	69.4445
			876.637	69.437					14.503	69.0689						14.503	69.4442
			877.64	69.4367					14.5196	69.0689						14.5196	69.444
			878.643	69.4364					14.5362	69.0689						14.5362	69.4437
			879.646	69.4362					14.5528	69.0689						14.5528	69.4434
			880.649	69.4359					14.5694	69.0688						14.5694	69.4431
			881.652	69.4356					14.586	69.0688						14.586	69.4428
			882.655	69.4354					14.6025	69.0688						14.6025	69.4425
			883.658	69.4351					14.6191	69.0688						14.6191	69.4423
			884.661	69.4348					14.6357	69.0688						14.6357	69.442
			885.664	69.4346					14.6523	69.0687						14.6523	69.4417
			886.667	69.4343					14.6689	69.0687						14.6689	69.4414
			887.67	69.434					14.6855	69.0687						14.6855	69.4412
			888.673	69.4338					14.7021	69.0687						14.7021	69.4409
			889.676	69.4335					14.7187	69.0687						14.7187	69.4406
			890.679	69.4333					14.7353	69.0687						14.7353	69.4404
			891.682	69.433					14.7519	69.0686						14.7519	69.4401
			892.685	69.4328					14.7685	69.0686						14.7685	69.4399
			893.688	69.4325					14.7851	69.0686						14.7851	69.4396
			894.691	69.4323					14.8017	69.0686						14.8017	69.4394
			895.694	69.432					14.8183	69.0686						14.8183	69.4391
			896.697	69.4318					14.8349	69.0686						14.8349	69.4389
			897.7	69.4316					14.8514	69.0685						14.8514	69.4386
			898.703	69.4313					14.868	69.0685						14.868	69.4383
			899.706	69.4311					14.8846	69.0685						14.8846	69.4381
			900.709	69.4309					14.9012	69.0685						14.9012	69.4379
			901.712	69.4306					14.9178	69.0685						14.9178	69.4376
			902.715	69.4304					14.9344	69.0684						14.9344	69.4374
			903.718	69.4302					14.951	69.0684						14.951	69.4371
			904.721	69.4299					14.9676	69.0684						14.9676	69.4369
			905.724	69.4297					14.9842	69.0684						14.9842	69.4367
			906.727	69.4295					15.0008	69.0684						15.0008	69.4364
			907.73	69.4293					15.0174	69.0684						15.0174	69.4362
			908.733	69.429					15.034	69.0684						15.034	69.436
			909.736	69.4288					15.0506	69.0683						15.0506	69.4357
			910.739	69.4286					15.0672	69.0683						15.0672	69.4355
			911.742	69.4284					15.0838	69.0683						15.0838	69.4353
			912.745	69.4282					15.1004	69.0683						15.1004	69.4351
			913.748	69.428					15.1169	69.0683						15.1169	69.4349
			914.751	69.4278					15.1335	69.0683						15.1335	69.4346
			915.754	69.4275					15.1501	69.0683						15.1501	69.4344
			916.757	69.4273					15.1667	69.0682						15.1667	69.4342
			917.76	69.4271					15.1833	69.0682						15.1833	69.434
			918.763	69.4269					15.1999	69.0682						15.1999	69.4338
			919.766	69.4267					15.2165	69.0682						15.2165	69.4336
			920.769	69.4265					15.2331	69.0682						15.2331	69.4334
			921.772	69.4263					15.2497	69.0682						15.2497	69.4332
			922.775	69.4261					15.2663	69.0682						15.2663	69.433
			923.778	69.4259					15.2829	69.0682						15.2829	69.4327
			924.781	69.4257					15.2995	69.0681						15.2995	69.4326
			925.784	69.4256					15.3161	69.0681						15.3161	69.4323
			926.787	69.4254					15.3327	69.0681						15.3327	69.4321
			927.79	69.4252					15.3493	69.0681						15.3493	69.432
			928.793	69.425					15.3659	69.0681						15.3659	69.4317
			929.796	69.4248					15.3825	69.0681						15.3825	69.4316
			930.799	69.4246					15.3991	69.0681						15.3991	69.4314
			931.802	69.4244					15.4156	69.068						15.4156	69.4312
			932.805	69.4242					15.4322	69.068						15.4322	69.431
			933.808	69.4241					15.4488	69.068						15.4488	69.4308
			934.812	69.4239					15.4654	69.068						15.4654	69.4306
			935.815	69.4237					15.482	69.068						15.482	69.4304
			936.818	69.4235					15.4986	69.068						15.4986	69.4302
			937.821	69.4233					15.5152	69.068						15.5152	69.43
			938.824	69.4232					15.5318	69.068						15.5318	69.4299
			939.827	69.423					15.5484	69.068						15.5484	69.4297
			940.83	69.4228					15.565	69.068						15.565	69.4295
			941.833	69.4227					15.5816	69.0679						15.5816	69.4293
			942.836	69.4225					15.5982	69.0679						15.5982	69.4292
			943.839	69.4223					15.6148	69.0679						15.6148	69.429
			944.842	69.4222					15.6314	69.0679						15.6314	69.4288
			945.845	69.422					15.6479	69.0679						15.6479	69.4286
			946.848	69.4218					15.6646	69.0679						15.6646	69.4285
			947.851	69.4217					15.6811	69.0679						15.6811	69.4283
			948.854	69.4215					15.6977	69.0679						15.6977	69.4281
			949.857	69.4213					15.7143	69.0679						15.7143	69.428
			950.86	69.4212					15.7309	69.0679						15.7309	69.4278
			951.863	69.421					15.7475	69.0679						15.7475	69.4276
			952.866	69.4209					15.7641	69.0678						15.7641	69.4275
			953.869	69.4207					15.7807	69.0678						15.7807	69.4273
			954.872	69.4206					15.7973	69.0678						15.7973	69.4271
			955.875	69.4204					15.8139	69.0678						15.8139	69.427
			956.878	69.4202					15.8305	69.0678						15.8305	69.4268
			957.881	69.4201					15.8471	69.0678						15.8471	69.4267
			958.884	69.4199					15.8637	69.0678						15.8637	69.4265
			959.887	69.4198					15.8803	69.0678						15.8803	69.4264
			960.89	69.4197					15.8969	69.0678						15.8969	69.4262
			961.893	69.4195					15.9134	69.0678						15.9134	69.4261
			962.896	69.4193					15.93	69.0678						15.93	69.4259
			963.899	69.4192					15.9466	69.0677						15.9466	69.4257
			964.902	69.4191					15.9632	69.0677						15.9632	69.4256
			965.905	69.4189					15.9798	69.0677						15.9798	69.4254
			966.908	69.4188					15.9964	69.0677						15.9964	69.4253
			967.911	69.4186					16.013	69.0677						16.013	69.4252
			968.914	69.4185					16.0296	69.0677						16.0296	69.425
			969.917	69.4184					16.0462	69.0677						16.0462	69.4249
			970.92	69.4182					16.0628	69.0677						16.0628	69.4247
			971.923	69.4181					16.0794	69.0677						16.0794	69.4246
			972.926	69.418					16.096	69.0677						16.096	69.4244
			973.929	69.4178					16.1126	69.0677						16.1126	69.4243
			974.932	69.4177					16.1292	69.0677						16.1292	69.4242
			975.935	69.4176					16.1458	69.0677						16.1458	69.424
			976.938	69.4174					16.1624	69.0677						16.1624	69.4239
			977.941	69.4173					16.179	69.0676						16.179	69.4238
			978.944	69.4172					16.1956	69.0676						16.1956	69.4236
			979.947	69.4171					16.2121	69.0676						16.2121	69.4235
			980.95	69.4169					16.2287	69.0676						16.2287	69.4234
			981.953	69.4168					16.2453	69.0676						16.2453	69.4232
			982.956	69.4167					16.2619	69.0676						16.2619	69.4231
			983.959	69.4166					16.2785	69.0676						16.2785	69.423
			984.962	69.4164					16.2951	69.0676						16.2951	69.4228
			985.965	69.4163					16.3117	69.0676						16.3117	69.4227
			986.968	69.4162					16.3283	69.0676						16.3283	69.4226
			987.971	69.4161					16.3449	69.0676						16.3449	69.4225
			988.974	69.4159					16.3615	69.0676						16.3615	69.4223
			989.977	69.4158					16.3781	69.0676						16.3781	69.4222
			990.98	69.4157					16.3947	69.0675						16.3947	69.4221
			991.983	69.4156					16.4113	69.0675						16.4113	69.422
			992.986	69.4155					16.4279	69.0675						16.4279	69.4219
			993.989	69.4154					16.4444	69.0675						16.4444	69.4217
			994.992	69.4153					16.4611	69.0675						16.4611	69.4216
			995.996	69.4151					16.4776	69.0675						16.4776	69.4215
			996.999	69.415					16.4942	69.0675						16.4942	69.4214
			998.002	69.4149					16.5108	69.0675						16.5108	69.4213
			999.005	69.4148					16.5274	69.0675						16.5274	69.4211
			1000.01	69.4147					16.544	69.0675						16.544	69.421
			1001.01	69.4146					16.5606	69.0675						16.5606	69.4209
			1002.01	69.4145					16.5772	69.0675						16.5772	69.4208

## Sheet: Fig1F
		Replicate 1 (included in the Figure)						Replicate 2						Replicate 3						Replicate 4
	Time (minutes)	Percent substrate remaining	Independent Variable	ExpDec Fit	Independent Variable	Regular Residual		Percent substrate remaining	Independent Variable	ExpDec Fit	Independent Variable	Regular Residual		Percent substrate remaining	Independent Variable	ExpDec Fit	Independent Variable	Regular Residual		Percent substrate remaining	Independent Variable	ExpDec Fit	Independent Variable	Regular Residual				K48 GREEN non-activated
	0	--	0	98.8315	0.6344	0.90284		--	0	98.9141	0.57289	0.65414		--	0	98.7729	0.51106	1.57073		--	0	98.5975	0.44922	-0.08235					k (1/minute)	A (percentage)	Reduced Chi-Square	Adjusted R-Square
	0.0187		0.01659	98.553	0.69584	0.55539			0.01659	98.6556	0.6344	0.72361			0.01659	98.4823	0.57289	1.14265			0.01659	98.2718	0.51106	0.18828				Sample 1	0.53	31.52	0.13	0.99
	0.0803		0.03319	98.277	0.75753	0.98094			0.03319	98.3997	0.69584	0.33048			0.03319	98.1945	0.6344	0.88233			0.03319	97.9497	0.57289	-0.01019				Sample 2	0.57	27.37	0.17	0.99
	0.14184		0.04978	98.0035	0.81946	0.3233			0.04978	98.1461	0.75753	0.46876			0.04978	97.9095	0.69584	0.35706			0.04978	97.6311	0.6344	-0.05259				Sample 3	0.59	30.04	0.14	0.99
	0.20321		0.06638	97.7323	0.88158	-0.02584			0.06638	97.8949	0.81946	-0.14405			0.06638	97.6272	0.75753	0.25195			0.06638	97.3161	0.69584	-0.41443				Sample 4	0.68	29.34	0.25	0.99
	0.26448		0.08297	97.4635	0.94387	-0.12993			0.08297	97.6461	0.88158	0.55559			0.08297	97.3477	0.81946	0.28046			0.08297	97.0046	0.75753	-0.09
	0.32619		0.09956	97.1971	1.00524	0.44576			0.09956	97.3997	0.94387	0.12835			0.09956	97.0708	0.88158	-0.10756			0.09956	96.6965	0.81946	0.0761
	0.3874		0.11616	96.9331	1.06644	-0.15019			0.11616	97.1556	1.00524	0.14704			0.11616	96.7967	0.94387	-0.2044			0.11616	96.3919	0.88158	-0.47605
	0.44922		0.13275	96.6714	1.12824	-0.04164			0.13275	96.9137	1.06644	0.15147			0.13275	96.5252	1.00524	-0.49196		90.8628	0.13275	96.0906	0.94387	-0.20276
	0.51106		0.14934	96.412	1.19041	-0.13906			0.14934	96.6742	1.12824	-0.56056		92.571	0.14934	96.2563	1.06644	-0.17973		90.2498	0.14934	95.7928	1.00524	-0.2655
	0.57289		0.16594	96.1549	1.2518	0.21865		91.9236	0.16594	96.4369	1.19041	-1.59221		91.3506	0.16594	95.99	1.12824	-0.44167		89.2037	0.16594	95.4982	1.06644	-0.11528
	0.6344	90.6656	0.18253	95.9001	1.31372	0.28855		91.3113	0.18253	96.2019	1.2518	-0.64797		90.3301	0.18253	95.7263	1.19041	-0.67681		88.3525	0.18253	95.2069	1.12824	-0.01281
	0.69584	89.5924	0.19913	95.6475	1.37529	-0.16972		90.2607	0.19913	95.9691	1.31372	-0.30569		89.0724	0.19913	95.4652	1.2518	-0.79733		87.2156	0.19913	94.9188	1.19041	-0.6037
	0.75753	89.3129	0.21572	95.3972	1.43681	-0.52349		89.7618	0.21572	95.7385	1.37529	0.08027		88.258	0.21572	95.2066	1.31372	-1.01334		86.7934	0.21572	94.6339	1.2518	0.05124
	0.81946	87.9704	0.23231	95.149	1.49839	0.06626		88.5313	0.23231	95.51	1.43681	-0.38691		87.5996	0.23231	94.9505	1.37529	-0.33547		86.2403	0.23231	94.3522	1.31372	0.27628
	0.88158	86.9567	0.24891	94.9031	1.56076	0.14161		88.6331	0.24891	95.2837	1.49839	-0.0139		86.5473	0.24891	94.6968	1.43681	-0.59088		84.9964	0.24891	94.0736	1.37529	-0.04734
	0.94387	86.2081	0.2655	94.6593	1.62328	-0.75466		87.6273	0.2655	95.0596	1.56076	0.24965		85.8081	0.2655	94.4456	1.49839	-0.54946		84.6046	0.2655	93.7981	1.43681	0.01992
	1.00524	86.1694	0.28209	94.4177	1.6847	-0.01581		87.0957	0.28209	94.8375	1.62328	0.0642		84.9103	0.28209	94.1969	1.56076	-0.59302		83.9132	0.28209	93.5257	1.49839	-0.03431
	1.06644	84.9806	0.29869	94.1782	1.74635	-0.45122		86.5702	0.29869	94.6176	1.6847	0.36068		84.6353	0.29869	93.9505	1.62328	-0.5684		83.4618	0.29869	93.2563	1.56076	0.39383
	1.12824	84.5097	0.31528	93.9408	1.80755	-0.25044		85.3416	0.31528	94.3997	1.74635	0.07586		83.8014	0.31528	93.7065	1.6847	-0.45946		82.9815	0.31528	92.9899	1.62328	0.03589
	1.19041	83.8485	0.33188	93.7056	1.86917	-0.26998		83.8084	0.33188	94.1839	1.80755	0.15505		83.0114	0.33188	93.4649	1.74635	-0.58417		81.8282	0.33188	92.7264	1.6847	0.25198
	1.2518	83.6676	0.34847	93.4724	1.93084	-0.69157		84.2745	0.34847	93.9701	1.86917	0.07889		82.3625	0.34847	93.2257	1.80755	-0.00698		81.9505	0.34847	92.4659	1.74635	-0.0956
	1.31372	83.2118	0.36506	93.2412	1.99219	-0.49774		84.1512	0.36506	93.7584	1.93084	-0.19137		81.6324	0.36506	92.9887	1.86917	-0.59395		81.6601	0.36506	92.2083	1.80755	0.38445
	1.37529	82.2478	0.38166	93.0122	2.05378	-0.49353		84.0903	0.38166	93.5486	1.99219	0.07627		81.8172	0.38166	92.754	1.93084	-0.43732		80.8449	0.38166	91.9535	1.86917	-0.00727
	1.43681	81.405	0.39825	92.7851	2.11518	-0.55256		83.192	0.39825	93.3408	2.05378	-0.36443		81.0866	0.39825	92.5216	1.99219	-0.63458		80.4408	0.39825	91.7016	1.93084	0.34955
	1.49839	81.5211	0.41484	92.56	2.1769	-0.52068		83.1484	0.41484	93.135	2.11518	-0.49308		80.6692	0.41484	92.2915	2.05378	-0.4123		79.9339	0.41484	91.4524	1.99219	0.06109
	1.56076	81.1324	0.43144	92.337	2.23829	-0.23938		83.0047	0.43144	92.9311	2.1769	-0.32032		80.1775	0.43144	92.0635	2.11518	-0.53704		79.9224	0.43144	91.2061	2.05378	0.05277
	1.62328	79.7863	0.44803	92.1158	2.29972	-0.32267		82.4253	0.44803	92.7292	2.23829	0.1115		79.769	0.44803	91.8378	2.1769	-0.10841		79.1418	0.44803	90.9624	2.11518	0.01153
	1.6847	80.0976	0.46463	91.8967	2.36106	-0.26477		82.3483	0.46463	92.5291	2.29972	0.22042		79.4677	0.46463	91.6143	2.23829	-0.11728		78.9597	0.46463	90.7215	2.1769	0.32236
	1.74635	79.2468	0.48122	91.6795	2.42269	0.11362		81.7014	0.48122	92.331	2.36106	-0.01988		78.9457	0.48122	91.3929	2.29972	-0.0621		78.2286	0.48122	90.4832	2.23829	0.33847
	1.80755	79.0487	0.49781	91.4642	2.48461	-0.22065		81.4337	0.49781	92.1347	2.42269	0.07689		79.1425	0.49781	91.1737	2.36106	0.01844		78.3434	0.49781	90.2476	2.29972	-0.26836
	1.86917	78.6405	0.51441	91.2508	2.54742	-0.29672		81.0202	0.51441	91.9402	2.48461	-0.762		78.186	0.51441	90.9566	2.42269	-0.01546		77.5988	0.51441	90.0146	2.36106	0.69198
	1.93084	77.8425	0.531	91.0393	2.60905	-0.62046		80.4241	0.531	91.7476	2.54742	-0.28116		77.986	0.531	90.7415	2.48461	-0.16352		77.6168	0.531	89.7843	2.42269	0.29395
	1.99219	77.674	0.5476	90.8296	2.67109	-0.60529		80.3787	0.5476	91.5568	2.60905	0.02272		77.4464	0.5476	90.5286	2.54742	-0.1018		77.005	0.5476	89.5564	2.48461	-0.04104
	2.05378	77.3262	0.56419	90.6218	2.73269	-0.21574		79.6347	0.56419	91.3678	2.67109	-0.20979		77.3373	0.56419	90.3177	2.60905	0.17412		76.6852	0.56419	89.3311	2.54742	0.52442
	2.11518	76.9276	0.58078	90.4159	2.79479	-0.20226		79.214	0.58078	91.1806	2.73269	-0.15898		76.8938	0.58078	90.1089	2.67109	0.15112		76.346	0.58078	89.1083	2.60905	-0.11321
	2.1769	76.6292	0.59738	90.2118	2.85639	-0.08721		79.1034	0.59738	90.9952	2.79479	0.16456		77.0134	0.59738	89.9021	2.73269	-0.18829		76.3696	0.59738	88.888	2.67109	0.30844
	2.23829	76.5927	0.61397	90.0094	2.91836	-0.5536		79.2631	0.61397	90.8115	2.85639	-1.03716		76.708	0.61397	89.6973	2.79479	0.12966		76.1115	0.61397	88.6701	2.73269	0.90754
	2.29972	76.2016	0.63056	89.8089	2.98096	-0.49925		79.1091	0.63056	90.6295	2.91836	-0.07123		76.4769	0.63056	89.4944	2.85639	0.31548		75.2414	0.63056	88.4546	2.79479	0.09875
	2.36106	75.9621	0.64716	89.6101	3.04247	-0.19356		78.6154	0.64716	90.4493	2.98096	-0.17525		76.2817	0.64716	89.2936	2.91836	0.76549		75.9495	0.64716	88.2416	2.85639	-0.0339
	2.42269	76.0513	0.66375	89.4131	3.10404	0.06206		78.4663	0.66375	90.2708	3.04247	-0.24346		75.9806	0.66375	89.0946	2.98096	0.8082		75.3083	0.66375	88.0309	2.91836	0.45338
	2.48461	75.4359	0.68035	89.2178	3.16587	-0.21169		77.3889	0.68035	90.0939	3.10404	-0.02572		75.5736	0.68035	88.8976	3.04247	0.06581		74.739	0.68035	87.8225	2.98096	0.33582
	2.54742	75.0841	0.69694	89.0243	3.22794	-0.21634		77.6363	0.69694	89.9187	3.16587	-0.4333		75.3821	0.69694	88.7025	3.10404	0.23449		75.0766	0.69694	87.6164	3.04247	0.46426
	2.60905	74.4986	0.71353	88.8324	3.28987	-0.8516		77.7191	0.71353	89.7452	3.22794	0.09484		75.4184	0.71353	88.5093	3.16587	0.0139		74.2245	0.71353	87.4127	3.10404	0.47822
	2.67109	74.2589	0.73013	88.6423	3.35186	0.0915		77.2719	0.73013	89.5733	3.28987	-0.16914		75.1628	0.73013	88.318	3.22794	0.42108		74.439	0.73013	87.2112	3.16587	0.33907
	2.73269	74.4036	0.74672	88.4538	3.41437	0.43841		77.1168	0.74672	89.403	3.35186	-0.05311		74.6006	0.74672	88.1285	3.28987	0.18715		74.8409	0.74672	87.0119	3.22794	0.62152
	2.79479	74.1782	0.76331	88.267	3.47578	0.19903		77.24	0.76331	89.2344	3.41437	0.01247		74.702	0.76331	87.9408	3.35186	-0.13202		73.8413	0.76331	86.8149	3.28987	-0.42856
	2.85639	74.064	0.77991	88.0819	3.53752	0.23571		75.8464	0.77991	89.0673	3.47578	-0.4388		74.6806	0.77991	87.755	3.41437	0.10493		73.5272	0.77991	86.6201	3.35186	-0.53956
	2.91836	73.3746	0.7965	87.8983	3.59871	0.05051		76.6261	0.7965	88.9018	3.53752	0.09332		74.9296	0.7965	87.5709	3.47578	0.17277		73.8393	0.7965	86.4274	3.41437	0.11257
	2.98096	73.2109	0.8131	87.7164	3.66024	-0.14643		76.3405	0.8131	88.7379	3.59871	-0.07477		74.7766	0.8131	87.3886	3.53752	-0.14251		73.5521	0.8131	86.2368	3.47578	0.45489
	3.04247	73.3095	0.82969	87.5362	3.72186	0.23825		76.1001	0.82969	88.5755	3.66024	-0.17665		73.8487	0.82969	87.2081	3.59871	-0.23973		73.5207	0.82969	86.0484	3.53752	0.41601
	3.10404	73.3644	0.84628	87.3575	3.78386	-0.1871		76.1514	0.84628	88.4146	3.72186	-0.2365		73.8383	0.84628	87.0294	3.66024	0.52993		73.3811	0.84628	85.862	3.59871	0.16345
	3.16587	72.8957	0.86288	87.1804	3.84668	-0.2771		75.5824	0.86288	88.2553	3.78386	0.17593		73.4442	0.86288	86.8524	3.72186	0.39349		73.094	0.86288	85.6778	3.66024	-0.1719
	3.22794	72.7017	0.87947	87.0048	3.90877	0.01902		75.9543	0.87947	88.0975	3.84668	0.2605		73.6834	0.87947	86.677	3.78386	0.63906		73.2341	0.87947	85.4956	3.72186	0.24095
	3.28987	71.8836	0.89607	86.8308	3.97039	-0.19133		75.5397	0.89607	87.9411	3.90877	-0.27691		73.2879	0.89607	86.5034	3.84668	0.2459		72.0477	0.89607	85.3154	3.78386	0.11538
	3.35186	72.6497	0.91266	86.6583	4.03176	-0.15951		75.5103	0.91266	87.7863	3.97039	0.17731		72.8127	0.91266	86.3315	3.90877	0.37352		71.8059	0.91266	85.1372	3.84668	0.00748
	3.41437	72.824	0.92925	86.4874	4.09501	0.11683		75.4343	0.92925	87.6329	4.03176	-0.19148		72.898	0.92925	86.1612	3.97039	0.19757		72.3315	0.92925	84.9609	3.90877	0.46124
	3.47578	72.4206	0.94585	86.318	4.15684	0.14462		74.8488	0.94585	87.4809	4.09501	-0.13798		72.8221	0.94585	85.9925	4.03176	0.21953		72.5546	0.94585	84.7867	3.97039	-0.14391
	3.53752	72.2976	0.96244	86.15	4.21896	0.70259		75.2507	0.96244	87.3304	4.15684	-0.3278		72.3675	0.96244	85.8255	4.09501	0.4137		72.4007	0.96244	84.6144	4.03176	-0.12759
	3.59871	71.9594	0.97903	85.9836	4.2805	-0.07001		74.9579	0.97903	87.1813	4.21896	-0.14519		72.1371	0.97903	85.6602	4.15684	0.35677		72.0388	0.97903	84.444	4.09501	-0.26782
	3.66024	71.6135	0.99563	85.8186	4.34197	0.4599		74.735	0.99563	87.0336	4.2805	0.04776		72.7775	0.99563	85.4964	4.21896	0.3617		71.5979	0.99563	84.2755	4.15684	-0.12679
	3.72186	71.8538	1.01222	85.6551	4.40325	0.13365		74.5581	1.01222	86.8872	4.34197	0.13393		72.5162	1.01222	85.3342	4.2805	0.09213		71.9094	1.01222	84.1088	4.21896	-0.45123
	3.78386	71.2879	1.02882	85.493	4.46464	0.10106		74.8569	1.02882	86.7423	4.40325	0.20141		72.6406	1.02882	85.1735	4.34197	0.79771		71.686	1.02882	83.944	4.2805	-0.08108
	3.84668	71.0603	1.04541	85.3323	4.52657	0.30143		74.8303	1.04541	86.5988	4.46464	-0.38256		72.1291	1.04541	85.0144	4.40325	0.32737		71.483	1.04541	83.7811	4.34197	0.08893
	3.90877	71.2248	1.062	85.1731	4.58808	0.05085		74.1869	1.062	86.4566	4.52657	0.05255		72.144	1.062	84.8569	4.46464	0.39053		71.8467	1.062	83.6199	4.40325	-0.14556
	3.97039	70.888	1.0786	85.0153	4.64935	0.35203		74.5396	1.0786	86.3157	4.58808	-0.06236		71.8601	1.0786	84.7009	4.52657	0.37233		71.1558	1.0786	83.4606	4.46464	0.112
	4.03176	70.7981	1.09519	84.8589	4.71093	0.35783		74.0732	1.09519	86.1762	4.64935	-0.2609		71.7784	1.09519	84.5464	4.58808	0.28353		71.0901	1.09519	83.303	4.52657	0.23639
	4.09501	70.953	1.11178	84.7038	4.77258	0.49496		74.0296	1.11178	86.038	4.71093	0.1943		71.8695	1.11178	84.3934	4.64935	-0.11934		70.8689	1.11178	83.1471	4.58808	-0.25474
	4.15684	70.866	1.12838	84.5501	4.83424	0.20844		73.7482	1.12838	85.901	4.77258	0.18371		71.7155	1.12838	84.2418	4.71093	0.32457		70.934	1.12838	82.993	4.64935	-0.26286
	4.21896	71.3124	1.14497	84.3978	4.89554	0.4262		73.842	1.14497	85.7654	4.83424	-0.10653		71.6264	1.14497	84.0918	4.77258	0.37377		70.5365	1.14497	82.8406	4.71093	0.11513
	4.2805	70.4329	1.16157	84.2468	4.95701	0.05888		73.95	1.16157	85.6311	4.89554	0.02354		71.2669	1.16157	83.9431	4.83424	0.92294		70.8371	1.16157	82.6899	4.77258	-0.40813
	4.34197	70.8594	1.17816	84.0972	5.01813	0.06142		73.9543	1.17816	85.498	4.95701	-0.06651		71.8859	1.17816	83.796	4.89554	-0.39977		70.9405	1.17816	82.5409	4.83424	0.12067
	4.40325	70.4335	1.19475	83.9489	5.07955	-0.25157		73.9429	1.19475	85.3662	5.01813	0.34721		71.3323	1.19475	83.6502	4.95701	-0.36013		70.6423	1.19475	82.3935	4.89554	0.18084
	4.46464	70.3042	1.21135	83.8019	5.14083	0.14231		73.2827	1.21135	85.2356	5.07955	0.13814		71.3149	1.21135	83.5058	5.01813	-0.03325		70.8386	1.21135	82.2478	4.95701	0.048
	4.52657	70.4102	1.22794	83.6562	5.20232	0.51111		73.6435	1.22794	85.1063	5.14083	0.16431		71.2184	1.22794	83.3629	5.07955	-0.29049		70.9037	1.22794	82.1037	5.01813	-0.27107
	4.58808	70.069	1.24453	83.5117	5.26377	0.09812		73.4574	1.24453	84.9782	5.20232	0.1723		71.0546	1.24453	83.2213	5.14083	-0.1158		70.3561	1.24453	81.9612	5.07955	-0.57909
	4.64935	70.2828	1.26113	83.3686	5.32504	0.60475		73.1903	1.26113	84.8513	5.26377	-0.41478		70.5796	1.26113	83.0811	5.20232	0.1511		70.294	1.26113	81.8202	5.14083	-0.68225
	4.71093	70.2036	1.27772	83.2267	5.38678	0.21184		73.5791	1.27772	84.7255	5.32504	-0.05459		70.9536	1.27772	82.9423	5.26377	-0.3071		70.6199	1.27772	81.6809	5.20232	-0.09486
	4.77258	70.2584	1.29432	83.0861	5.44823	-0.04806		73.5043	1.29432	84.601	5.38678	0.18471		70.9353	1.29432	82.8048	5.32504	0.52802		70.0467	1.29432	81.543	5.26377	-0.04813
	4.83424	69.8922	1.31091	82.9467	5.5099	-0.05737		73.152	1.31091	84.4777	5.44823	0.51412		71.4194	1.31091	82.6686	5.38678	0.16129		70.5275	1.31091	81.4068	5.32504	-0.2264
	4.89554	70.0333	1.3275	82.8085	5.57168	0.49917		73.2225	1.3275	84.3555	5.5099	0.45688		70.0342	1.3275	82.5338	5.44823	0.28915		70.5419	1.3275	81.272	5.38678	-0.30052
	4.95701	69.5916	1.3441	82.6716	5.6332	0.69386		73.0748	1.3441	84.2344	5.57168	-0.0768		70.0135	1.3441	82.4002	5.5099	0.15995		70.365	1.3441	81.1387	5.44823	-0.36222
	5.01813	69.5225	1.36069	82.5359	5.69454	0.40293		73.4332	1.36069	84.1146	5.6332	0.11141		70.2824	1.36069	82.2679	5.57168	0.04959		70.004	1.36069	81.0069	5.5099	-0.29852
	5.07955	69.1399	1.37729	82.4013	5.75615	0.49559		73.1705	1.37729	83.9958	5.69454	0.53957		69.969	1.37729	82.137	5.6332	0.30282		69.6554	1.37729	80.8766	5.57168	-0.18784
	5.14083	69.4666	1.39388	82.268	5.81773	0.66877		73.1449	1.39388	83.8782	5.75615	-0.12598		70.0896	1.39388	82.0073	5.69454	-0.11917		69.5135	1.39388	80.7477	5.6332	-0.4726
	5.20232	69.7701	1.41047	82.1359	5.87884	0.25466		73.1028	1.41047	83.7616	5.81773	0.17139		70.3042	1.41047	81.8788	5.75615	0.24838		70.0636	1.41047	80.6202	5.69454	-0.28753
	5.26377	69.294	1.42707	82.0049	5.94025	0.48893		72.4673	1.42707	83.6462	5.87884	0.21563		69.7955	1.42707	81.7516	5.81773	0.46389		70.0745	1.42707	80.4942	5.75615	-0.58929
	5.32504	69.7398	1.44366	81.875	6.0018	0.22045		72.781	1.44366	83.5319	5.94025	0.21297		70.5821	1.44366	81.6256	5.87884	0.2013		69.862	1.44366	80.3696	5.81773	-0.77196
	5.38678	69.2875	1.46025	81.7463	6.06332	0.03687		72.975	1.46025	83.4186	6.0018	0.71796		70.1682	1.46025	81.5008	5.94025	0.32172		69.7547	1.46025	80.2463	5.87884	-0.3778
	5.44823	68.9704	1.47685	81.6188	6.1246	0.2758		73.2609	1.47685	83.3064	6.06332	0.07911		70.2508	1.47685	81.3773	6.0018	0.33229		69.6614	1.47685	80.1244	5.94025	-0.45138
	5.5099	68.9056	1.49344	81.4924	6.18622	0.15389		73.1615	1.49344	83.1953	6.1246	0.37019		70.0777	1.49344	81.2549	6.06332	0.03331		69.6947	1.49344	80.0039	6.0018	-0.4648
	5.57168	69.4083	1.51004	81.367	6.24767	0.79311		72.587	1.51004	83.0852	6.18622	0.28007		69.925	1.51004	81.1337	6.1246	0.45015		69.7761	1.51004	79.8847	6.06332	-0.74996
	5.6332	69.5511	1.52663	81.2428	6.30914	0.02334		72.736	1.52663	82.9761	6.24767	0.53236		70.1376	1.52663	81.0137	6.18622	0.36842		69.4634	1.52663	79.7669	6.1246	-0.06158
	5.69454	69.2101	1.54322	81.1197	6.3708	0.01498		73.1265	1.54322	82.8681	6.30914	0.64273		69.6764	1.54322	80.8949	6.24767	0.66716		69.6217	1.54322	79.6503	6.18622	-0.79648
	5.75615	69.2542	1.55982	80.9977	6.4323	0.85582		72.4243	1.55982	82.7611	6.3708	0.39456		70.0061	1.55982	80.7772	6.30914	0.08517		69.2942	1.55982	79.535	6.24767	-0.49477
	5.81773	69.3803	1.57641	80.8768	6.49383	0.22125		72.6864	1.57641	82.6551	6.4323	0.43026		70.185	1.57641	80.6606	6.3708	0.25195		69.0868	1.57641	79.4211	6.30914	-0.53113
	5.87884	68.921	1.593	80.7569	6.5556	0.237		72.6968	1.593	82.5501	6.49383	0.07303		69.8874	1.593	80.5452	6.4323	0.24531		69.4574	1.593	79.3084	6.3708	-0.42726
	5.94025	69.1114	1.6096	80.6381	6.61684	-0.22824		72.6613	1.6096	82.4461	6.5556	0.41741		69.9739	1.6096	80.4309	6.49383	-0.01861		69.3611	1.6096	79.1969	6.4323	-0.49777
	6.0018	68.8003	1.62619	80.5203	6.67849	0.75156		73.1345	1.62619	82.3431	6.61684	0.4458		69.9517	1.62619	80.3177	6.5556	0.06397		69.3259	1.62619	79.0867	6.49383	-0.62497
	6.06332	68.5755	1.64279	80.4036	6.73976	0.43104		72.465	1.64279	82.2411	6.67849	0.24133		69.6211	1.64279	80.2055	6.61684	0.1633		69.0198	1.64279	78.9777	6.5556	-0.7681
	6.1246	68.7747	1.65938	80.2879	6.80105	0.40995		72.7266	1.65938	82.14	6.73976	0.77393		70.0075	1.65938	80.0945	6.67849	-0.14701		69.6882	1.65938	78.8699	6.61684	-0.74879
	6.18622	68.6142	1.67597	80.1732	6.86231	0.04139		72.6078	1.67597	82.0399	6.80105	-0.04981		69.8963	1.67597	79.9845	6.73976	-0.08186		68.934	1.67597	78.7633	6.67849	-0.53753
	6.24767	69.2161	1.69257	80.0596	6.92368	0.11192		72.8325	1.69257	81.9407	6.86231	0.83223		70.1667	1.69257	79.8757	6.80105	-0.29645		69.2173	1.69257	78.6579	6.73976	-0.37351
	6.30914	68.4102	1.70916	79.9469	6.98589	0.25744		72.9163	1.70916	81.8424	6.92368	0.56942		69.5574	1.70916	79.7678	6.86231	0.08129		69.1632	1.70916	78.5537	6.80105	-0.55628
	6.3708	68.3668	1.72576	79.8353	7.04714	0.37025		72.6423	1.72576	81.7451	6.98589	0.46569		69.6977	1.72576	79.661	6.92368	0.47828		69.25	1.72576	78.4506	6.86231	-0.35114
	6.4323	69.1739	1.74235	79.7246	7.10897	0.2685		72.6532	1.74235	81.6487	7.04714	-0.06114		69.6656	1.74235	79.5553	6.98589	0.00687		69.1632	1.74235	78.3486	6.92368	-0.56217
	6.49383	68.5065	1.75894	79.6149	7.17048	0.63136		72.272	1.75894	81.5532	7.10897	0.41822		69.3771	1.75894	79.4505	7.04714	0.53042		69.0203	1.75894	78.2478	6.98589	-0.93314
	6.5556	68.4905	1.77554	79.5062	7.23205	0.33239		72.5932	1.77554	81.4586	7.17048	0.27324		69.4358	1.77554	79.3468	7.10897	0.44438		68.8621	1.77554	78.1482	7.04714	-0.56486
	6.61684	67.9947	1.79213	79.3984	7.2934	0.51597		72.5993	1.79213	81.3649	7.23205	0.33721		69.5124	1.79213	79.2441	7.17048	0.06721		68.8671	1.79213	78.0496	7.10897	-0.72159
	6.67849	68.9448	1.80872	79.2916	7.35487	0.18648		72.3732	1.80872	81.2721	7.2934	0.26913		69.18	1.80872	79.1423	7.23205	0.54555		69.0645	1.80872	77.9521	7.17048	-0.93032
	6.73976	68.5957	1.82532	79.1857	7.4159	0.54217		72.8851	1.82532	81.1802	7.35487	0.32822		69.224	1.82532	79.0416	7.2934	0.19681		69.2153	1.82532	77.8557	7.23205	-0.49185
	6.80105	68.547	1.84191	79.0808	7.47717	0.67203		72.0413	1.84191	81.0891	7.4159	0.25763		68.9889	1.84191	78.9418	7.35487	0.08174		69.0198	1.84191	77.7604	7.2934	-0.77186
	6.86231	68.1517	1.85851	78.9768	7.53936	0.65824		72.904	1.85851	80.9989	7.47717	0.11712		69.3469	1.85851	78.843	7.4159	-0.03639		69.2128	1.85851	77.6661	7.35487	-0.59003
	6.92368	68.1962	1.8751	78.8737	7.60073	0.16153		72.6225	1.8751	80.9095	7.53936	0.44913		69.7249	1.8751	78.7451	7.47717	0.16008		68.9901	1.8751	77.5729	7.4159	-0.59507
	6.98589	68.3163	1.89169	78.7715	7.66261	0.32061		72.5005	1.89169	80.821	7.60073	0.06327		69.2348	1.89169	78.6482	7.53936	-0.42334		68.6077	1.89169	77.4807	7.47717	-0.88949
	7.04714	68.4049	1.90829	78.6703	7.72416	0.27873		71.9562	1.90829	80.7333	7.66261	0.43496		69.7407	1.90829	78.5523	7.60073	-0.34241		68.9653	1.90829	77.3896	7.53936	-0.32028
	7.10897	68.2794	1.92488	78.5699	7.78603	0.2774		72.4186	1.92488	80.6465	7.72416	0.50736		69.6374	1.92488	78.4572	7.66261	-0.22776		68.7981	1.92488	77.2994	7.60073	-0.17643
	7.17048	68.6195	1.94147	78.4704	7.84744	0.17022		72.2574	1.94147	80.5604	7.78603	0.5378		69.2437	1.94147	78.3631	7.72416	-1.30457		68.5795	1.94147	77.2103	7.66261	-0.58444
	7.23205	68.2985	1.95807	78.3718	7.90927	0.56664		72.3056	1.95807	80.4752	7.84744	0.71438		69.7061	1.95807	78.2699	7.78603	-1.03607		69.0084	1.95807	77.1221	7.72416	-0.73182
	7.2934	68.4608	1.97466	78.274	7.97079	0.62252		72.2224	1.97466	80.3908	7.90927	0.19361		69.342	1.97466	78.1776	7.84744	0.03054		68.7193	1.97466	77.0349	7.78603	-0.48173
	7.35487	68.1106	1.99126	78.1771	8.03248	0.34211		72.2668	1.99126	80.3072	7.97079	0.71556		69.2121	1.99126	78.0862	7.90927	-0.20108		68.8924	1.99126	76.9487	7.84744	-0.53049
	7.4159	68.4465	2.00785	78.0811	8.09428	0.04114		72.1822	2.00785	80.2243	8.03248	0.73074		69.0798	2.00785	77.9956	7.97079	0.27932		68.879	2.00785	76.8635	7.90927	-0.66923
	7.47717	68.5571	2.02444	77.986	8.1553	0.64108		72.0281	2.02444	80.1423	8.09428	0.33134		69.2625	2.02444	77.906	8.03248	0.31353		68.5765	2.02444	76.7792	7.97079	-0.37728
	7.53936	68.5244	2.04104	77.8916	8.21653	0.24929		72.3467	2.04104	80.061	8.1553	0.21337		68.6656	2.04104	77.8172	8.09428	-0.00715		69.1379	2.04104	76.6958	8.03248	-0.20601
	7.60073	68.0096	2.05763	77.7981	8.27794	0.47285		71.9482	2.05763	79.9805	8.21653	0.56791		68.7337	2.05763	77.7293	8.1553	0.22672		69.2743	2.05763	76.6134	8.09428	-0.593
	7.66261	68.151	2.07422	77.7054	8.34056	0.48943		72.3075	2.07422	79.9008	8.27794	0.32972		68.8359	2.07422	77.6422	8.21653	0.50285		68.8591	2.07422	76.5319	8.1553	-0.33846
	7.72416	68.0922	2.09082	77.6136	8.40312	0.57156		72.368	2.09082	79.8217	8.34056	0.3231		67.7471	2.09082	77.5559	8.27794	0.08527		68.7049	2.09082	76.4513	8.21653	-0.46104
	7.78603	68.0744	2.10741	77.5225	8.46519	0.51413		72.3869	2.10741	79.7435	8.40312	0.46557		68.004	2.10741	77.4705	8.34056	-0.00252		68.9484	2.10741	76.3715	8.27794	-0.1989
	7.84744	67.9514	2.12401	77.4323	8.52638	0.48053		72.5525	2.12401	79.666	8.46519	0.65357		69.0595	2.12401	77.3859	8.40312	0.17846		68.8933	2.12401	76.2927	8.34056	-0.40165
	7.90927	68.3324	2.1406	77.3428	8.58805	0.00517		72.021	2.1406	79.5892	8.52638	0.21424		68.8171	2.1406	77.3022	8.46519	-0.06898		68.7485	2.1406	76.2147	8.40312	-0.28911
	7.97079	68.3734	2.15719	77.2542	8.64953	0.24425		72.5326	2.15719	79.5131	8.58805	0.86601		69.2872	2.15719	77.2192	8.52638	0.1384		69.0347	2.15719	76.1376	8.46519	0.01723
	8.03248	68.0785	2.17379	77.1663	8.71104	0.50443		72.5378	2.17379	79.4378	8.64953	0.19162		69.3114	2.17379	77.1371	8.58805	0.09873		69.2004	2.17379	76.0614	8.52638	0.05543
	8.09428	67.7636	2.19038	77.0792	8.77205	-0.28625		72.1288	2.19038	79.3632	8.71104	0.5241		68.981	2.19038	77.0557	8.64953	0.14468		68.808	2.19038	75.986	8.58805	-0.0112
	8.1553	68.3502	2.20698	76.9929	8.83349	0.01654		72.0016	2.20698	79.2892	8.77205	0.25258		69.2057	2.20698	76.9752	8.71104	-0.01944		69.0575	2.20698	75.9115	8.64953	-0.30123
	8.21653	67.9454	2.22357	76.9073	8.89493	-0.01303		72.3472	2.22357	79.216	8.83349	0.77709		69.4729	2.22357	76.8954	8.77205	-0.06831		68.93	2.22357	75.8377	8.71104	-0.18163
	8.27794	68.1564	2.24016	76.8225	8.95628	-0.06843		72.1004	2.24016	79.1435	8.89493	0.67155		69.0467	2.24016	76.8164	8.83349	0.03518		69.1875	2.24016	75.7648	8.77205	0.13382
	8.34056	68.1606	2.25676	76.7385	9.0181	-0.59615		72.0853	2.25676	79.0716	8.95628	0.31145		68.9504	2.25676	76.7381	8.89493	-0.06445		68.9801	2.25676	75.6927	8.83349	-0.14478
	8.40312	68.2307	2.27335	76.6552	9.07923	-0.83851		72.2195	2.27335	79.0005	9.0181	0.33747		69.1232	2.27335	76.6606	8.95628	-0.28521		69.0883	2.27335	75.6214	8.89493	0.33026
	8.46519	68.1618	2.28994	76.5726	9.14075	-0.19941		72.3997	2.28994	78.9299	9.07923	0.05271		68.8679	2.28994	76.5839	9.0181	0.03929		69.3904	2.28994	75.5509	8.95628	-0.46906
	8.52638	68.1172	2.30654	76.4907	9.20297	0.14102		71.9529	2.30654	78.8601	9.14075	0.66166		69.0679	2.30654	76.5079	9.07923	0.37943		69.4247	2.30654	75.4812	9.0181	0.25371
	8.58805	67.6311	2.32313	76.4096	9.26549	0.01313		72.5974	2.32313	78.7909	9.20297	0.96007		69.021	2.32313	76.4326	9.14075	0.1343		69.3542	2.32313	75.4123	9.07923	-0.2715
	8.64953	67.8599	2.33973	76.3292	9.32769	0.54566		71.916	2.33973	78.7224	9.26549	0.18914		69.06	2.33973	76.3581	9.20297	-0.24811		69.0605	2.33973	75.3441	9.14075	-0.01139
	8.71104	68.11	2.35632	76.2495	9.38943	-0.27493		72.2418	2.35632	78.6545	9.32769	0.27476		68.8892	2.35632	76.2843	9.26549	-0.05612		69.1766	2.35632	75.2767	9.20297	-0.12146
	8.77205	67.3098	2.37291	76.1705	9.45103	0.24741		71.9638	2.37291	78.5873	9.38943	0.61172		68.8339	2.37291	76.2112	9.32769	-0.11161		69.4887	2.37291	75.21	9.26549	0.14052
	8.83349	67.6032	2.38951	76.0922	9.5123	0.20459		72.482	2.38951	78.5207	9.45103	0.27576		68.9312	2.38951	76.1388	9.38943	-0.11203		69.2068	2.38951	75.1441	9.32769	-0.2109
	8.89493	67.5646	2.4061	76.0146	9.57417	0.20974		72.3704	2.4061	78.4547	9.5123	0.63979		68.8255	2.4061	76.067	9.45103	0.19346		69.6788	2.4061	75.0789	9.38943	-0.08364
	8.95628	67.5004	2.42269	75.9377	9.63599	-0.31217		72.0044	2.42269	78.3893	9.57417	0.27329		68.599	2.42269	75.996	9.5123	-0.26241		68.8765	2.42269	75.0144	9.45103	-0.24224
	9.0181	66.9642	2.43929	75.8614	9.69794	-0.12866		72.0248	2.43929	78.3246	9.63599	0.04289		68.9178	2.43929	75.9257	9.57417	-0.37874		69.5964	2.43929	74.9506	9.5123	0.15327
	9.07923	66.7137	2.45588	75.7858	9.75963	0.22873		71.7346	2.45588	78.2605	9.69794	0.28163		69.2526	2.45588	75.8561	9.63599	-0.43009		69.0684	2.45588	74.8876	9.57417	-0.69892
	9.14075	67.3448	2.47248	75.7109	9.82088	-0.13704		72.3382	2.47248	78.197	9.75963	-0.20701		69.0022	2.47248	75.7871	9.69794	-0.22003		69.3259	2.47248	74.8252	9.63599	-0.1634
	9.20297	67.6774	2.48907	75.6367	9.88238	-0.0622		72.6315	2.48907	78.134	9.82088	0.19156		68.6148	2.48907	75.7188	9.75963	-0.10781		69.2133	2.48907	74.7636	9.69794	-0.1581
	9.26549	67.542	2.50566	75.5631	9.94397	0.29288		71.8555	2.50566	78.0717	9.88238	0.33586		68.8018	2.50566	75.6512	9.82088	0.30987		69.4728	2.50566	74.7026	9.75963	-0.27094
	9.32769	68.0673	2.52226	75.4902	10.0052	-0.50631		71.9364	2.52226	78.01	9.94397	0.19364		68.7416	2.52226	75.5842	9.88238	0.34139		69.119	2.52226	74.6423	9.82088	0.05865
	9.38943	67.2397	2.53885	75.4179	10.0666	0.7062		72.2687	2.53885	77.9488	10.0052	-0.24539		68.7366	2.53885	75.5179	9.94397	0.01732		69.2441	2.53885	74.5827	9.88238	-0.10646
	9.45103	67.7553	2.55545	75.3462	10.1279	-0.31512		71.9283	2.55545	77.8882	10.0666	0.4221		69.0378	2.55545	75.4522	10.0052	-0.06939		69.0833	2.55545	74.5237	9.94397	0.01415
	9.5123	67.706	2.57204	75.2752	10.1892	0.03862		72.2881	2.57204	77.8282	10.1279	0.07252		68.5777	2.57204	75.3871	10.0666	0.21255		69.4768	2.57204	74.4654	10.0052	0.00768
	9.57417	67.7048	2.58863	75.2048	10.2508	0.28539		71.9175	2.58863	77.7688	10.1892	-0.00161		68.4573	2.58863	75.3227	10.1279	0.03971		68.6226	2.58863	74.4077	10.0666	-0.46563
	9.63599	67.1767	2.60523	75.1351	10.3123	0.02587		71.6831	2.60523	77.7099	10.2508	-0.11833		68.4021	2.60523	75.2589	10.1892	0.28493		69.1562	2.60523	74.3507	10.1279	-0.14832
	9.69794	67.3543	2.62182	75.0659	10.3737	0.0478		71.9179	2.62182	77.6516	10.3123	0.33612		68.6083	2.62182	75.1957	10.2508	-0.51337		69.1597	2.62182	74.2943	10.1892	0.22264
	9.75963	67.706	2.63841	74.9974	10.4352	0.1991		71.4256	2.63841	77.5938	10.3737	0.21537		68.7169	2.63841	75.1331	10.3123	-0.3805		69.0451	2.63841	74.2386	10.2508	-0.3184
	9.82088	67.3347	2.65501	74.9294	10.4966	-0.18076		71.8206	2.65501	77.5366	10.4352	-0.31975		69.1311	2.65501	75.0712	10.3737	0.36441		69.3731	2.65501	74.1834	10.3123	0.00377
	9.88238	67.4042	2.6716	74.8621	10.5582	-0.22454		71.9614	2.6716	77.4799	10.4966	0.34888		69.1593	2.6716	75.0098	10.4352	0.14615		69.2064	2.6716	74.1289	10.3737	-0.16377
	9.94397	67.7541	2.6882	74.7954	10.6195	-0.39315		71.8158	2.6882	77.4237	10.5582	0.22646		68.8319	2.6882	74.949	10.4966	0.29662		69.3254	2.6882	74.075	10.4352	0.30427
	10.0052	66.9499	2.70479	74.7292	10.6811	0.1894		71.3736	2.70479	77.3681	10.6195	0.19469		68.7421	2.70479	74.8888	10.5582	-0.03384		69.3175	2.70479	74.0216	10.4966	-0.00286
	10.0666	68.1576	2.72138	74.6636	10.7426	0.15535		72.038	2.72138	77.313	10.6811	0.54431		69.021	2.72138	74.8292	10.6195	-0.59762		68.8428	2.72138	73.9689	10.5582	-0.15514
	10.1279	67.1316	2.73798	74.5987	10.8037	-0.09741		71.6854	2.73798	77.2584	10.7426	0.45518		68.8452	2.73798	74.7702	10.6811	-0.0784		69.1587	2.73798	73.9168	10.6195	-0.30348
	10.1892	67.4808	2.75457	74.5342	10.8652	-0.18333		71.6084	2.75457	77.2044	10.8037	0.49881		69.0877	2.75457	74.7117	10.7426	-0.22294		69.5284	2.75457	73.8652	10.6811	-0.35115
	10.2508	67.7232	2.77116	74.4704	10.9263	-0.02884		71.4889	2.77116	77.1508	10.8652	0.85732		68.2866	2.77116	74.6538	10.8037	-0.78189		68.9861	2.77116	73.8142	10.7426	-0.26544
	10.3123	67.4594	2.78776	74.4071	10.9878	0.00143		71.9406	2.78776	77.0978	10.9263	0.16473		68.4169	2.78776	74.5965	10.8652	-0.64238		69.3071	2.78776	73.7638	10.8037	-0.13561
	10.3737	67.4773	2.80435	74.3444	11.0493	0.11716		71.8173	2.80435	77.0452	10.9878	0.59482		69.1593	2.80435	74.5397	10.9263	-0.44028		69.1384	2.80435	73.7139	10.8652	-0.20771
	10.4352	67.6246	2.82095	74.2822	11.1107	-0.27384		71.2796	2.82095	76.9932	11.0493	0.4628		68.9386	2.82095	74.4835	10.9878	-0.26386		69.6053	2.82095	73.6646	10.9263	-0.20295
	10.4966	67.2409	2.83754	74.2206	11.1721	0.06557		71.9458	2.83754	76.9416	11.1107	-0.01186		69.0867	2.83754	74.4278	11.0493	-0.71552		69.2971	2.83754	73.6158	10.9878	-0.2131
	10.5582	67.1934	2.85413	74.1595	11.2333	-0.10052		71.821	2.85413	76.8905	11.1721	0.07578		68.7539	2.85413	74.3726	11.1107	0.07312		69.1438	2.85413	73.5676	11.0493	0.16718
	10.6195	67.0212	2.87073	74.099	11.2947	0.10749		71.787	2.87073	76.8399	11.2333	-0.04736		68.188	2.87073	74.318	11.1721	0.22281		68.9945	2.87073	73.5199	11.1107	0.19468
	10.6811	67.6002	2.88732	74.039	11.3558	-0.16389		72.1344	2.88732	76.7898	11.2947	0.56857		68.7051	2.88732	74.2639	11.2333	0.26679		68.9459	2.88732	73.4728	11.1721	0.03506
	10.7426	67.5628	2.90391	73.9795	11.4173	-0.05405		72.0432	2.90391	76.7402	11.3558	0.30061		68.5585	2.90391	74.2104	11.2947	0.03081		69.0307	2.90391	73.4261	11.2333	-0.21434
	10.8037	67.3068	2.92051	73.9206	11.4785	-0.15868		72.0848	2.92051	76.691	11.4173	0.46181		67.9976	2.92051	74.1573	11.3558	0.18526		69.1597	2.92051	73.38	11.2947	-0.52865
	10.8652	67.2177	2.9371	73.8621	11.5397	0.27533		72.4413	2.9371	76.6423	11.4785	0.1574		68.1352	2.9371	74.1048	11.4173	0.003		69.0868	2.9371	73.3344	11.3558	-0.49037
	10.9263	67.3692	2.9537	73.8042	11.6011	-0.09022		71.7468	2.9537	76.594	11.5397	0.11762		68.3355	2.9537	74.0528	11.4785	-0.27946		69.0908	2.9537	73.2893	11.4173	-0.5146
	10.9878	67.3965	2.97029	73.7468	11.6621	-0.04482		72.1751	2.97029	76.5462	11.6011	-0.18345		68.5101	2.97029	74.0012	11.5397	-0.11731		69.0798	2.97029	73.2447	11.4785	-0.36379
	11.0493	67.5093	2.98688	73.6899	11.7235	0.27437		72.0413	2.98688	76.4989	11.6621	0.28319		68.0568	2.98688	73.9502	11.6011	-0.26165		69.4594	2.98688	73.2006	11.5397	-0.42477
	11.1107	67.1156	3.00348	73.6336	11.7849	-0.04624		71.5649	3.00348	76.452	11.7235	0.45692		68.8438	3.00348	73.8997	11.6621	-0.08775		69.4862	3.00348	73.157	11.6011	-0.34244
	11.1721	67.4523	3.02007	73.5777	11.8464	0.58654		71.6509	3.02007	76.4055	11.7849	0.40561		68.9919	3.02007	73.8496	11.7235	-0.22034		69.3259	3.02007	73.1139	11.6621	-0.22242
	11.2333	67.2836	3.03667	73.5223	11.908	-0.10551		71.5262	3.03667	76.3595	11.8464	-0.4871		69.0343	3.03667	73.8001	11.7849	-0.21184		69.0759	3.03667	73.0713	11.7235	0.039
	11.2947	67.4891	3.05326	73.4674	11.9695	-0.27478		72.1406	3.05326	76.3139	11.908	-0.32026		68.7969	3.05326	73.751	11.8464	0.07796		68.7609	3.05326	73.0291	11.7849	-0.2855
	11.3558	67.2153	3.06985	73.4129	12.0309	-0.06287		71.8711	3.06985	76.2688	11.9695	-0.12414		68.9499	3.06985	73.7024	11.908	0.25573		68.7986	3.06985	72.9874	11.8464	-0.12386
	11.4173	67.3228	3.08645	73.359	12.0924	-0.36823		72.0309	3.08645	76.2241	12.0309	-0.27759		68.7663	3.08645	73.6543	11.9695	0.29721		68.7738	3.08645	72.9461	11.908	-0.4523
	11.4785	67.2159	3.10304	73.3055	12.1538	-0.24434		71.7251	3.10304	76.1797	12.0924	0.20244		68.4825	3.10304	73.6066	12.0309	0.16289		68.9241	3.10304	72.9053	11.9695	-0.12653
	11.5397	67.6478	3.11963	73.2526	12.2152	-0.32118		71.684	3.11963	76.1359	12.1538	-0.4825		68.6434	3.11963	73.5594	12.0924	0.31045		68.8626	3.11963	72.865	12.0309	-0.28985
	11.6011	67.2801	3.13623	73.2	12.2765	-0.41647		71.3816	3.13623	76.0924	12.2152	-0.59868		68.4978	3.13623	73.5126	12.1538	-0.01448		68.9444	3.13623	72.8251	12.0924	0.10393
	11.6621	67.3234	3.15282	73.148	12.3378	0.21268		71.847	3.15282	76.0493	12.2765	-0.14493		68.6705	3.15282	73.4664	12.2152	0.30826		69.064	3.15282	72.7857	12.1538	-0.35957
	11.7235	67.6406	3.16942	73.0964	12.3992	-0.25156		72.0196	3.16942	76.0067	12.3378	-0.40573		68.5368	3.16942	73.4205	12.2765	-0.10756		69.3249	3.16942	72.7467	12.2152	-0.48372
	11.7849	67.3181	3.18601	73.0452	12.4608	-0.29475		71.9671	3.18601	75.9644	12.3992	-0.78307		68.5442	3.18601	73.3751	12.3378	-0.3071		69	3.18601	72.7081	12.2765	-0.39512
	11.8464	67.949	3.2026	72.9945	12.5225	0.01595		71.0733	3.2026	75.9226	12.4608	-0.43056		68.8329	3.2026	73.3301	12.3992	-0.04182		69.1612	3.2026	72.67	12.3378	-0.29017
	11.908	67.2551	3.2192	72.9443	12.5836	0.1265		71.239	3.2192	75.8811	12.5225	-0.26829		69.0096	3.2192	73.2856	12.4608	-0.15163		68.8324	3.2192	72.6323	12.3992	-0.27748
	11.9695	67.0841	3.23579	72.8945	12.6449	-0.10748		71.4341	3.23579	75.84	12.5836	-0.26519		69.0501	3.23579	73.2415	12.5225	-0.10106		69.1577	3.23579	72.595	12.4608	-0.18344
	12.0309	67.2943	3.25238	72.8451	12.7067	-0.36697		71.2796	3.25238	75.7994	12.6449	-0.50154		68.9149	3.25238	73.1978	12.5836	-0.37769		68.994	3.25238	72.5581	12.5225	-0.42472
	12.0924	66.9873	3.26898	72.7962	12.7683	-0.02082		71.7587	3.26898	75.7591	12.7067	-0.48809		69.0615	3.26898	73.1546	12.6449	-0.3716		69.3875	3.26898	72.5216	12.5836	-0.54695
	12.1538	67.1096	3.28557	72.7477	12.8297	-0.35166		71.0728	3.28557	75.7191	12.7683	-0.4421		68.7357	3.28557	73.1117	12.7067	-0.22934		68.9236	3.28557	72.4856	12.6449	-0.09635
	12.2152	67.0313	3.30217	72.6997	12.8911	0.29676		70.9557	3.30217	75.6796	12.8297	-0.46129		69.0575	3.30217	73.0693	12.7683	-0.79107		68.7991	3.30217	72.4499	12.7067	-0.10306
	12.2765	66.9345	3.31876	72.652	12.9527	0.03584		71.4086	3.31876	75.6404	12.8911	-0.64339		68.6409	3.31876	73.0273	12.8297	-0.73277		68.8874	3.31876	72.4146	12.7683	-0.12069
	12.3378	67.5622	3.33535	72.6048	13.0139	-0.42395		71.1469	3.33535	75.6016	12.9527	-0.39633		68.4406	3.33535	72.9857	12.8911	-0.18707		68.9921	3.33535	72.3797	12.8297	-0.34864
	12.3992	67.0966	3.35195	72.558	13.0754	0.02652		70.7687	3.35195	75.5632	13.0139	0.15598		68.7051	3.35195	72.9445	12.9527	-0.41151		69.0044	3.35195	72.3452	12.8911	-0.22939
	12.4608	67.052	3.36854	72.5116	13.137	-0.38049		71.1205	3.36854	75.5251	13.0754	-0.12552		68.5945	3.36854	72.9037	13.0139	-0.86128		69.0982	3.36854	72.3111	12.9527	-0.43452
	12.5225	67.3614	3.38513	72.4656	13.1987	-0.11594		71.282	3.38513	75.4874	13.137	-0.08671		68.6444	3.38513	72.8633	13.0754	-0.92387		68.8567	3.38513	72.2774	13.0139	0.00269
	12.5836	67.4707	3.40173	72.4201	13.26	0.27516		71.2843	3.40173	75.4501	13.1987	-0.05312		68.367	3.40173	72.8233	13.137	-0.20963		68.7342	3.40173	72.2441	13.0754	0.01081
	12.6449	67.2355	3.41832	72.3749	13.3211	0.08949		71.0473	3.41832	75.4131	13.26	-0.5419		68.3725	3.41832	72.7836	13.1987	-0.68865		69.1845	3.41832	72.2111	13.137	0.20898
	12.7067	66.9749	3.43492	72.3301	13.3827	-0.25829		71.06	3.43492	75.3764	13.3211	-0.79114		68.5141	3.43492	72.7444	13.26	-0.4751		69.1776	3.43492	72.1784	13.1987	-0.00323
	12.7683	67.3199	3.45151	72.2857	13.4439	0.08694		71.1054	3.45151	75.3401	13.3827	-0.39363		67.9517	3.45151	72.7055	13.3211	-0.56394		69.1597	3.45151	72.1462	13.26	0.17309
	12.8297	66.9879	3.4681	72.2417	13.5054	-0.49064		71.0855	3.4681	75.3042	13.4439	-0.22883		68.0094	3.4681	72.667	13.3827	0.14708		68.9315	3.4681	72.1143	13.3211	-0.08378
	12.8911	67.6353	3.4847	72.1981	13.5668	0.39855		70.9028	3.4847	75.2685	13.5054	-0.18683		68.5545	3.4847	72.6289	13.4439	-0.64694		69.0506	3.4847	72.0828	13.3827	0.04537
	12.9527	67.3733	3.50129	72.1549	13.6281	-0.25229		71.1493	3.50129	75.2332	13.5668	-0.44757		68.3295	3.50129	72.5912	13.5054	0.05905		68.8452	3.50129	72.0516	13.4439	0.35221
	13.0139	66.9125	3.51789	72.1121	13.6895	-0.32225		71.701	3.51789	75.1983	13.6281	-0.73421		67.8792	3.51789	72.5538	13.5668	-0.2051		69.2823	3.51789	72.0207	13.5054	0.05409
	13.0754	67.362	3.53448	72.0697	13.7507	-0.20461		71.4189	3.53448	75.1637	13.6895	-0.45999		67.8161	3.53448	72.5168	13.6281	-0.22347		69.2902	3.53448	71.9902	13.5668	-0.3709
	13.137	66.9541	3.55107	72.0276	13.8118	-0.30965		71.4572	3.55107	75.1294	13.7507	-0.58899		68.5299	3.55107	72.4801	13.6895	-0.05039		69.4882	3.55107	71.9601	13.6281	0.12184
	13.1987	67.2177	3.56767	71.9859	13.8728	-0.37492		71.4903	3.56767	75.0954	13.8118	-0.11354		68.0504	3.56767	72.4438	13.7507	-0.34167		69.2758	3.56767	71.9302	13.6895	0.39344
	13.26	67.6079	3.58426	71.9446	13.9343	-0.69783		71.001	3.58426	75.0617	13.8728	-0.49903		68.2634	3.58426	72.4078	13.8118	-0.25401		69.452	3.58426	71.9007	13.7507	0.44468
	13.3211	67.4214	3.60085	71.9036	13.9959	0.24866		70.7513	3.60085	75.0284	13.9343	-0.34098		68.1742	3.60085	72.3722	13.8728	-0.17177		69.1949	3.60085	71.8716	13.8118	-0.27966
	13.3827	67.0728	3.61745	71.863	14.0572	-0.53047		71.1483	3.61745	74.9954	13.9959	-0.47523		68.8847	3.61745	72.3369	13.9343	0.42142		69.3239	3.61745	71.8427	13.8728	0.0449
	13.4439	67.4173	3.63404	71.8227	14.1187	-0.38803		71.3127	3.63404	74.9627	14.0572	-0.26146		68.0903	3.63404	72.302	13.9959	0.39752		69.6306	3.63404	71.8142	13.9343	1.03743
	13.5054	66.8389	3.65064	71.7828	14.1801	-0.30081		71.3542	3.65064	74.9303	14.1187	-0.21817		68.7959	3.65064	72.2674	14.0572	-0.26757		69.3324	3.65064	71.786	13.9959	0.40143
	13.5668	67.7274	3.66723	71.7433	14.2414	-0.4974		71.0931	3.66723	74.8982	14.1801	-0.32839		68.5314	3.66723	72.2332	14.1187	-0.24015		68.9072	3.66723	71.7581	14.0572	0.50875
	13.6281	67.0758	3.68382	71.7041	14.3029	-0.4589		70.806	3.68382	74.8664	14.2414	-0.8899		68.5126	3.68382	72.1992	14.1801	-0.18412		69.3999	3.68382	71.7305	14.1187	0.02296
	13.6895	67.0051	3.70042	71.6653	14.3641	0.19777		71.0799	3.70042	74.8349	14.3029	-0.24235		68.6853	3.70042	72.1656	14.2414	-0.05308		69.6713	3.70042	71.7032	14.1801	-0.13125
	13.7507	67.1221	3.71701	71.6268	14.4256	-0.0043		70.9505	3.71701	74.8037	14.3641	-0.41965		68.3937	3.71701	72.1324	14.3029	-0.27687		69.7225	3.71701	71.6762	14.2414	0.39037
	13.8118	67.0164	3.7336	71.5886	14.4869	-0.43374		71.4256	3.7336	74.7728	14.4256	-0.43025		68.481	3.7336	72.0994	14.3641	-0.30672		68.998	3.7336	71.6496	14.3029	0.50215
	13.8728	66.9505	3.7502	71.5508	14.5487	-0.40421		71.0397	3.7502	74.7422	14.4869	-0.79399		68.5629	3.7502	72.0668	14.4256	-0.12786		69.3225	3.7502	71.6232	14.3641	0.50074
	13.9343	66.627	3.76679	71.5133	14.6097	0.27798		71.1974	3.76679	74.7118	14.5487	-0.28479		69.1558	3.76679	72.0345	14.4869	-0.11628		70.3149	3.76679	71.5971	14.4256	0.66614
	13.9959	67.5729	3.78339	71.4761	14.6717	-0.20447		71.0629	3.78339	74.6818	14.6097	-0.07673		69.1316	3.78339	72.0025	14.5487	0.22749		69.6788	3.78339	71.5713	14.4869	0.70941
	14.0572	66.7932	3.79998	71.4393	14.7334	-0.44987		71.2763	3.79998	74.6521	14.6717	-0.36414		68.4662	3.79998	71.9708	14.6097	0.00704		69.786	3.79998	71.5458	14.5487	0.65039
	14.1187	66.9351	3.81657	71.4028	14.7946	-0.56287		71.3193	3.81657	74.6226	14.7334	-0.13911		68.4934	3.81657	71.9394	14.6717	0.10794		69.3001	3.81657	71.5206	14.6097	0.48514
	14.1801	67.0218	3.83317	71.3666	14.856	-0.27456		71.2088	3.83317	74.5934	14.7946	-0.41566		68.5491	3.83317	71.9083	14.7334	-0.27335		69.1458	3.83317	71.4956	14.6717	0.60336
	14.2414	66.8247	3.84976	71.3307	14.9175	-0.04261		70.647	3.84976	74.5645	14.856	-0.73791		68.6799	3.84976	71.8775	14.7946	0.25742		69.6674	3.84976	71.471	14.7334	0.68584
	14.3029	66.8627	3.86636	71.2952	14.9789	-0.50895		71.2943	3.86636	74.5358	14.9175	-0.79011		68.4558	3.86636	71.8471	14.856	-0.12149		69.779	3.86636	71.4466	14.7946	0.42475
	14.3641	67.5188	3.88295	71.26	15.0402	-0.33586		71.1167	3.88295	74.5075	14.9789	-0.48307		68.4258	3.88295	71.8169	14.9175	-0.06702		69.7776	3.88295	71.4224	14.856	0.74852
	14.4256	67.3163	3.89954	71.225	15.1016	0.28093		71.1058	3.89954	74.4793	15.0402	-0.45456		68.6044	3.89954	71.787	14.9789	-0.12607		69.9429	3.89954	71.3986	14.9175	0.44671
	14.4869	66.8864	3.91614	71.1904	15.1628	-0.19746		70.7418	3.91614	74.4515	15.1016	-0.18567		68.6157	3.91614	71.7574	15.0402	-0.00302		69.9861	3.91614	71.375	14.9789	0.66421
	14.5487	66.9155	3.93273	71.1561	15.2241	-0.43999		71.2508	3.93273	74.4239	15.1628	-0.59444		68.9593	3.93273	71.728	15.1016	0.49727		69.927	3.93273	71.3517	15.0402	0.66724
	14.6097	67.5973	3.94932	71.1221	15.2855	-0.39932		71.4586	3.94932	74.3966	15.2241	-0.4668		68.7386	3.94932	71.699	15.1628	0.37248		69.7617	3.94932	71.3286	15.1016	0.5943
	14.6717	67.1144	3.96592	71.0884	15.3472	-0.0683		71.171	3.96592	74.3696	15.2855	-0.22911		68.8393	3.96592	71.6702	15.2241	0.00632		69.8798	3.96592	71.3058	15.1628	0.82028
	14.7334	66.8686	3.98251	71.055	15.4089	-0.26338		71.3958	3.98251	74.3427	15.3472	-0.19495		68.4578	3.98251	71.6418	15.2855	0.22909		69.9623	3.98251	71.2832	15.2241	0.50255
	14.7946	66.7552	3.99911	71.0219	15.4704	-0.59616		71.1191	3.99911	74.3162	15.4089	-0.10316		68.9884	3.99911	71.6136	15.3472	-0.33291		69.7011	3.99911	71.2609	15.2855	0.82583
	14.856	67.0431	4.0157	70.9891	15.5316	-0.4291		70.7966	4.0157	74.2899	15.4704	-0.6442		68.6093	4.0157	71.5856	15.4089	0.22443		70.0248	4.0157	71.2388	15.3472	0.98182
	14.9175	67.2747	4.03229	70.9565	15.5933	-0.05536		70.7442	4.03229	74.2638	15.5316	-0.36076		68.6636	4.03229	71.558	15.4704	0.06708		69.723	4.03229	71.217	15.4089	1.26006
	14.9789	66.808	4.04889	70.9243	15.6548	-0.39239		71.0511	4.04889	74.238	15.5933	-0.48529		68.6044	4.04889	71.5306	15.5316	0.24887		69.9404	4.04889	71.1954	15.4704	0.59256
	15.0402	66.9808	4.06548	70.8923	15.7161	-0.29003		71.0794	4.06548	74.2125	15.6548	-0.44078		68.7273	4.06548	71.5035	15.5933	0.73592		69.9434	4.06548	71.1741	15.5316	1.01074
	15.1016	67.5973	4.08207	70.8607	15.7775	-0.53202		71.3481	4.08207	74.1872	15.7161	-0.43263		69.2274	4.08207	71.4766	15.6548	0.21257		69.8704	4.08207	71.153	15.5933	1.30787
	15.1628	67.1185	4.09867	70.8293	15.8387	-0.1637		70.9392	4.09867	74.1621	15.7775	-0.26722		69.1025	4.09867	71.45	15.7161	0.33612		70.0963	4.09867	71.1322	15.6548	1.07191
	15.2241	66.8757	4.11526	70.7981	15.9002	-0.49181		71.0666	4.11526	74.1372	15.8387	-0.4612		68.7362	4.11526	71.4236	15.7775	-0.24672		69.7786	4.11526	71.1115	15.7161	0.95919
	15.2855	66.9161	4.13186	70.7673	15.9619	-0.58183		71.3042	4.13186	74.1126	15.9002	-0.22921		68.9588	4.13186	71.3975	15.8387	0.01593		70.1018	4.13186	71.0911	15.7775	1.1445
	15.3472	67.2468	4.14845	70.7367	16.0237	-0.31568		71.3382	4.14845	74.0882	15.9619	-0.57949		68.3966	4.14845	71.3717	15.9002	0.18584		70.2578	4.14845	71.0709	15.8387	1.45061
	15.4089	67.0515	4.16504	70.7064	16.0852	-0.52386		71.4298	4.16504	74.0641	16.0237	-0.18744		68.9539	4.16504	71.3461	15.9619	0.17902		70.5359	4.16504	71.051	15.9002	0.68811
	15.4704	66.7184	4.18164	70.6764	16.1468	-0.20605		70.8886	4.18164	74.0401	16.0852	-0.79785		68.7964	4.18164	71.3208	16.0237	0.52574		69.8684	4.18164	71.0313	15.9619	0.84059
	15.5316	66.8852	4.19823	70.6466	16.2083	-0.02177		71.1719	4.19823	74.0165	16.1468	-0.14663		68.978	4.19823	71.2957	16.0852	0.13872		70.2866	4.19823	71.0118	16.0237	0.99608
	15.5933	67.2587	4.21482	70.6171	16.2698	0.12332		71.0473	4.21482	73.993	16.2083	-1.044		69.465	4.21482	71.2708	16.1468	0.1166		70.5837	4.21482	70.9925	16.0852	1.11135
	15.6548	66.9214	4.23142	70.5879	16.3316	-0.31774		71.0917	4.23142	73.9697	16.2698	-0.62244		68.9415	4.23142	71.2462	16.2083	0.30231		70.3477	4.23142	70.9734	16.1468	1.03239
	15.7161	67.0235	4.24801	70.5589	16.3929	-0.03908		71.0997	4.24801	73.9467	16.3316	-0.2583		69.0649	4.24801	71.2218	16.2698	-0.03033		70.2349	4.24801	70.9545	16.2083	0.97728
	15.7775	66.7813	4.26461	70.5302	16.4544	-0.13631		71.265	4.26461	73.9239	16.3929	-0.09147		68.482	4.26461	71.1977	16.3316	0.1899		70.4202	4.26461	70.9359	16.2698	0.96091
	15.8387	67.1494	4.2812	70.5017	16.5156	-0.08509		71.0709	4.2812	73.9013	16.4544	-0.31527		68.7446	4.2812	71.1738	16.3929	0.28872		70.7263	4.2812	70.9174	16.3316	1.22968
	15.9002	66.8211	4.29779	70.4735	16.5772	-0.41389		71.3028	4.29779	73.8789	16.5156	-0.46253		68.9144	4.29779	71.1501	16.4544	0.19449		69.9638	4.29779	70.8992	16.3929	1.11046
	15.9619	66.7309	4.31439	70.4455				70.9524	4.31439	73.8567	16.5772	-0.0029		68.9074	4.31439	71.1266	16.5156	0.0978		70.1162	4.31439	70.8811	16.4544	0.44406
	16.0237	66.9968	4.33098	70.4178				71.3443	4.33098	73.8347				69.2541	4.33098	71.1034	16.5772	0.35064		70.2717	4.33098	70.8633	16.5156	1.12193
	16.0852	66.7884	4.34758	70.3903				70.7338	4.34758	73.813				68.867	4.34758	71.0804				70.3869	4.34758	70.8456	16.5772	1.25162
	16.1468	67.1061	4.36417	70.363				71.3849	4.36417	73.7914				68.8448	4.36417	71.0577				70.3079	4.36417	70.8282
	16.2083	67.2902	4.38076	70.336				70.4875	4.38076	73.7701				69.0304	4.38076	71.0351				70.2528	4.38076	70.8109
	16.2698	67.4351	4.39736	70.3093				70.909	4.39736	73.7489				68.6977	4.39736	71.0128				70.2364	4.39736	70.7939
	16.3316	66.9939	4.41395	70.2827				71.273	4.41395	73.728				68.9178	4.41395	70.9907				70.5051	4.41395	70.777
	16.3929	67.2724	4.43054	70.2565				71.4397	4.43054	73.7072				69.0166	4.43054	70.9688				70.3859	4.43054	70.7603
	16.4544	67.175	4.44714	70.2304				71.2159	4.44714	73.6867				68.9223	4.44714	70.9471				69.7195	4.44714	70.7438
	16.5156	67.226	4.46373	70.2046				71.0685	4.46373	73.6663				68.8255	4.46373	70.9256				70.3973	4.46373	70.7275
	16.5772	66.8971	4.48033	70.179				71.5281	4.48033	73.6462				69.0783	4.48033	70.9043				70.527	4.48033	70.7113
		67.0871	4.49692	70.1536				71.0945	4.49692	73.6262				68.7174	4.49692	70.8832				70.9201	4.49692	70.6954
		66.9861	4.51351	70.1285				71.0289	4.51351	73.6064				68.6937	4.51351	70.8624				70.1117	4.51351	70.6796
			4.53011	70.1035					4.53011	73.5868					4.53011	70.8417					4.53011	70.664
			4.5467	70.0788					4.5467	73.5674					4.5467	70.8212					4.5467	70.6486
			4.56329	70.0543					4.56329	73.5481					4.56329	70.801					4.56329	70.6333
			4.57989	70.0301					4.57989	73.5291					4.57989	70.7809					4.57989	70.6182
			4.59648	70.006					4.59648	73.5102					4.59648	70.761					4.59648	70.6033
			4.61308	69.9822					4.61308	73.4915					4.61308	70.7413					4.61308	70.5885
			4.62967	69.9585					4.62967	73.473					4.62967	70.7218					4.62967	70.574
			4.64626	69.9351					4.64626	73.4546					4.64626	70.7025					4.64626	70.5595
			4.66286	69.9119					4.66286	73.4365					4.66286	70.6834					4.66286	70.5453
			4.67945	69.8889					4.67945	73.4185					4.67945	70.6645					4.67945	70.5311
			4.69605	69.8661					4.69605	73.4006					4.69605	70.6457					4.69605	70.5172
			4.71264	69.8434					4.71264	73.383					4.71264	70.6272					4.71264	70.5034
			4.72923	69.821					4.72923	73.3655					4.72923	70.6088					4.72923	70.4897
			4.74583	69.7988					4.74583	73.3482					4.74583	70.5906					4.74583	70.4762
			4.76242	69.7768					4.76242	73.331					4.76242	70.5725					4.76242	70.4629
			4.77901	69.755					4.77901	73.314					4.77901	70.5547					4.77901	70.4497
			4.79561	69.7334					4.79561	73.2971					4.79561	70.537					4.79561	70.4367
			4.8122	69.7119					4.8122	73.2805					4.8122	70.5195					4.8122	70.4237
			4.8288	69.6907					4.8288	73.2639					4.8288	70.5021					4.8288	70.411
			4.84539	69.6696					4.84539	73.2476					4.84539	70.4849					4.84539	70.3984
			4.86198	69.6487					4.86198	73.2313					4.86198	70.4679					4.86198	70.3859
			4.87858	69.628					4.87858	73.2153					4.87858	70.4511					4.87858	70.3735
			4.89517	69.6075					4.89517	73.1993					4.89517	70.4344					4.89517	70.3613
			4.91176	69.5872					4.91176	73.1836					4.91176	70.4179					4.91176	70.3493
			4.92836	69.5671					4.92836	73.168					4.92836	70.4015					4.92836	70.3373
			4.94495	69.5471					4.94495	73.1525					4.94495	70.3853					4.94495	70.3255
			4.96155	69.5273					4.96155	73.1372					4.96155	70.3692					4.96155	70.3139
			4.97814	69.5077					4.97814	73.122					4.97814	70.3533					4.97814	70.3023
			4.99473	69.4882					4.99473	73.107					4.99473	70.3376					4.99473	70.2909
			5.01133	69.469					5.01133	73.0921					5.01133	70.322					5.01133	70.2796
			5.02792	69.4499					5.02792	73.0773					5.02792	70.3066					5.02792	70.2685
			5.04451	69.4309					5.04451	73.0627					5.04451	70.2913					5.04451	70.2574
			5.06111	69.4122					5.06111	73.0482					5.06111	70.2761					5.06111	70.2465
			5.0777	69.3936					5.0777	73.0339					5.0777	70.2611					5.0777	70.2357
			5.0943	69.3751					5.0943	73.0197					5.0943	70.2463					5.0943	70.225
			5.11089	69.3569					5.11089	73.0056					5.11089	70.2316					5.11089	70.2145
			5.12748	69.3388					5.12748	72.9917					5.12748	70.217					5.12748	70.2041
			5.14408	69.3208					5.14408	72.9779					5.14408	70.2026					5.14408	70.1937
			5.16067	69.303					5.16067	72.9642					5.16067	70.1883					5.16067	70.1835
			5.17727	69.2854					5.17727	72.9507					5.17727	70.1742					5.17727	70.1734
			5.19386	69.2679					5.19386	72.9373					5.19386	70.1602					5.19386	70.1635
			5.21045	69.2506					5.21045	72.924					5.21045	70.1463					5.21045	70.1536
			5.22705	69.2334					5.22705	72.9108					5.22705	70.1325					5.22705	70.1438
			5.24364	69.2164					5.24364	72.8978					5.24364	70.1189					5.24364	70.1342
			5.26023	69.1995					5.26023	72.8849					5.26023	70.1055					5.26023	70.1246
			5.27683	69.1828					5.27683	72.8721					5.27683	70.0921					5.27683	70.1152
			5.29342	69.1662					5.29342	72.8594					5.29342	70.0789					5.29342	70.1059
			5.31002	69.1498					5.31002	72.8468					5.31002	70.0658					5.31002	70.0966
			5.32661	69.1335					5.32661	72.8344					5.32661	70.0529					5.32661	70.0875
			5.3432	69.1174					5.3432	72.8221					5.3432	70.04					5.3432	70.0785
			5.3598	69.1014					5.3598	72.8099					5.3598	70.0273					5.3598	70.0696
			5.37639	69.0855					5.37639	72.7978					5.37639	70.0147					5.37639	70.0607
			5.39298	69.0698					5.39298	72.7858					5.39298	70.0023					5.39298	70.052
			5.40958	69.0542					5.40958	72.7739					5.40958	69.9899					5.40958	70.0434
			5.42617	69.0388					5.42617	72.7622					5.42617	69.9777					5.42617	70.0348
			5.44277	69.0235					5.44277	72.7506					5.44277	69.9656					5.44277	70.0264
			5.45936	69.0083					5.45936	72.739					5.45936	69.9536					5.45936	70.018
			5.47595	68.9933					5.47595	72.7276					5.47595	69.9417					5.47595	70.0098
			5.49255	68.9784					5.49255	72.7163					5.49255	69.93					5.49255	70.0016
			5.50914	68.9636					5.50914	72.7051					5.50914	69.9183					5.50914	69.9935
			5.52574	68.949					5.52574	72.694					5.52574	69.9068					5.52574	69.9856
			5.54233	68.9345					5.54233	72.683					5.54233	69.8953					5.54233	69.9777
			5.55892	68.9201					5.55892	72.6721					5.55892	69.884					5.55892	69.9699
			5.57552	68.9058					5.57552	72.6613					5.57552	69.8728					5.57552	69.9621
			5.59211	68.8917					5.59211	72.6506					5.59211	69.8617					5.59211	69.9545
			5.6087	68.8777					5.6087	72.6401					5.6087	69.8508					5.6087	69.947
			5.6253	68.8638					5.6253	72.6296					5.6253	69.8399					5.6253	69.9395
			5.64189	68.8501					5.64189	72.6192					5.64189	69.8291					5.64189	69.9321
			5.65849	68.8364					5.65849	72.6089					5.65849	69.8184					5.65849	69.9248
			5.67508	68.8229					5.67508	72.5987					5.67508	69.8079					5.67508	69.9176
			5.69167	68.8095					5.69167	72.5886					5.69167	69.7974					5.69167	69.9104
			5.70827	68.7962					5.70827	72.5786					5.70827	69.787					5.70827	69.9034
			5.72486	68.7831					5.72486	72.5687					5.72486	69.7768					5.72486	69.8964
			5.74145	68.77					5.74145	72.5589					5.74145	69.7666					5.74145	69.8895
			5.75805	68.7571					5.75805	72.5492					5.75805	69.7565					5.75805	69.8827
			5.77464	68.7443					5.77464	72.5396					5.77464	69.7466					5.77464	69.8759
			5.79124	68.7316					5.79124	72.53					5.79124	69.7367					5.79124	69.8692
			5.80783	68.719					5.80783	72.5206					5.80783	69.7269					5.80783	69.8627
			5.82442	68.7065					5.82442	72.5112					5.82442	69.7172					5.82442	69.8561
			5.84102	68.6942					5.84102	72.5019					5.84102	69.7077					5.84102	69.8497
			5.85761	68.6819					5.85761	72.4928					5.85761	69.6981					5.85761	69.8433
			5.8742	68.6698					5.8742	72.4837					5.8742	69.6887					5.8742	69.837
			5.8908	68.6577					5.8908	72.4746					5.8908	69.6794					5.8908	69.8307
			5.90739	68.6458					5.90739	72.4657					5.90739	69.6702					5.90739	69.8246
			5.92399	68.6339					5.92399	72.4569					5.92399	69.6611					5.92399	69.8184
			5.94058	68.6222					5.94058	72.4481					5.94058	69.652					5.94058	69.8124
			5.95717	68.6106					5.95717	72.4394					5.95717	69.6431					5.95717	69.8064
			5.97377	68.5991					5.97377	72.4309					5.97377	69.6342					5.97377	69.8005
			5.99036	68.5877					5.99036	72.4223					5.99036	69.6254					5.99036	69.7947
			6.00696	68.5764					6.00696	72.4139					6.00696	69.6167					6.00696	69.7889
			6.02355	68.5651					6.02355	72.4056					6.02355	69.6081					6.02355	69.7832
			6.04014	68.554					6.04014	72.3973					6.04014	69.5996					6.04014	69.7776
			6.05674	68.543					6.05674	72.3891					6.05674	69.5911					6.05674	69.772
			6.07333	68.5321					6.07333	72.381					6.07333	69.5827					6.07333	69.7665
			6.08992	68.5212					6.08992	72.3729					6.08992	69.5744					6.08992	69.761
			6.10652	68.5105					6.10652	72.365					6.10652	69.5662					6.10652	69.7556
			6.12311	68.4999					6.12311	72.3571					6.12311	69.5581					6.12311	69.7503
			6.13971	68.4893					6.13971	72.3493					6.13971	69.5501					6.13971	69.745
			6.1563	68.4789					6.1563	72.3415					6.1563	69.5421					6.1563	69.7398
			6.17289	68.4685					6.17289	72.3339					6.17289	69.5342					6.17289	69.7346
			6.18949	68.4583					6.18949	72.3263					6.18949	69.5264					6.18949	69.7295
			6.20608	68.4481					6.20608	72.3187					6.20608	69.5186					6.20608	69.7244
			6.22267	68.438					6.22267	72.3113					6.22267	69.511					6.22267	69.7194
			6.23927	68.428					6.23927	72.3039					6.23927	69.5034					6.23927	69.7145
			6.25586	68.4181					6.25586	72.2966					6.25586	69.4959					6.25586	69.7096
			6.27246	68.4083					6.27246	72.2893					6.27246	69.4884					6.27246	69.7048
			6.28905	68.3986					6.28905	72.2822					6.28905	69.481					6.28905	69.7
			6.30564	68.3889					6.30564	72.2751					6.30564	69.4737					6.30564	69.6953
			6.32224	68.3794					6.32224	72.268					6.32224	69.4665					6.32224	69.6906
			6.33883	68.3699					6.33883	72.261					6.33883	69.4593					6.33883	69.686
			6.35542	68.3605					6.35542	72.2541					6.35542	69.4522					6.35542	69.6814
			6.37202	68.3512					6.37202	72.2473					6.37202	69.4452					6.37202	69.6769
			6.38861	68.3419					6.38861	72.2405					6.38861	69.4382					6.38861	69.6725
			6.40521	68.3328					6.40521	72.2338					6.40521	69.4314					6.40521	69.668
			6.4218	68.3237					6.4218	72.2271					6.4218	69.4245					6.4218	69.6637
			6.43839	68.3147					6.43839	72.2206					6.43839	69.4178					6.43839	69.6594
			6.45499	68.3058					6.45499	72.214					6.45499	69.4111					6.45499	69.6551
			6.47158	68.297					6.47158	72.2076					6.47158	69.4045					6.47158	69.6509
			6.48818	68.2883					6.48818	72.2012					6.48818	69.3979					6.48818	69.6467
			6.50477	68.2796					6.50477	72.1948					6.50477	69.3914					6.50477	69.6426
			6.52136	68.271					6.52136	72.1885					6.52136	69.385					6.52136	69.6385
			6.53796	68.2625					6.53796	72.1823					6.53796	69.3786					6.53796	69.6345
			6.55455	68.254					6.55455	72.1761					6.55455	69.3723					6.55455	69.6305
			6.57114	68.2457					6.57114	72.17					6.57114	69.366					6.57114	69.6265
			6.58774	68.2374					6.58774	72.164					6.58774	69.3598					6.58774	69.6226
			6.60433	68.2291					6.60433	72.158					6.60433	69.3537					6.60433	69.6187
			6.62093	68.221					6.62093	72.1521					6.62093	69.3476					6.62093	69.6149
			6.63752	68.2129					6.63752	72.1462					6.63752	69.3416					6.63752	69.6111
			6.65411	68.2049					6.65411	72.1403					6.65411	69.3357					6.65411	69.6074
			6.67071	68.197					6.67071	72.1346					6.67071	69.3298					6.67071	69.6037
			6.6873	68.1891					6.6873	72.1289					6.6873	69.3239					6.6873	69.6001
			6.70389	68.1813					6.70389	72.1232					6.70389	69.3181					6.70389	69.5965
			6.72049	68.1736					6.72049	72.1176					6.72049	69.3124					6.72049	69.5929
			6.73708	68.1659					6.73708	72.112					6.73708	69.3067					6.73708	69.5893
			6.75368	68.1583					6.75368	72.1065					6.75368	69.3011					6.75368	69.5859
			6.77027	68.1508					6.77027	72.1011					6.77027	69.2955					6.77027	69.5824
			6.78686	68.1433					6.78686	72.0957					6.78686	69.29					6.78686	69.579
			6.80346	68.1359					6.80346	72.0903					6.80346	69.2846					6.80346	69.5756
			6.82005	68.1286					6.82005	72.085					6.82005	69.2792					6.82005	69.5723
			6.83665	68.1214					6.83665	72.0798					6.83665	69.2738					6.83665	69.569
			6.85324	68.1142					6.85324	72.0746					6.85324	69.2685					6.85324	69.5657
			6.86983	68.107					6.86983	72.0694					6.86983	69.2633					6.86983	69.5625
			6.88643	68.1					6.88643	72.0643					6.88643	69.2581					6.88643	69.5593
			6.90302	68.093					6.90302	72.0593					6.90302	69.2529					6.90302	69.5561
			6.91961	68.086					6.91961	72.0543					6.91961	69.2478					6.91961	69.553
			6.93621	68.0791					6.93621	72.0493					6.93621	69.2428					6.93621	69.5499
			6.9528	68.0723					6.9528	72.0444					6.9528	69.2378					6.9528	69.5469
			6.9694	68.0655					6.9694	72.0396					6.9694	69.2328					6.9694	69.5438
			6.98599	68.0588					6.98599	72.0347					6.98599	69.2279					6.98599	69.5409
			7.00258	68.0522					7.00258	72.03					7.00258	69.2231					7.00258	69.5379
			7.01918	68.0456					7.01918	72.0252					7.01918	69.2182					7.01918	69.535
			7.03577	68.0391					7.03577	72.0206					7.03577	69.2135					7.03577	69.5321
			7.05236	68.0326					7.05236	72.0159					7.05236	69.2088					7.05236	69.5292
			7.06896	68.0262					7.06896	72.0113					7.06896	69.2041					7.06896	69.5264
			7.08555	68.0198					7.08555	72.0068					7.08555	69.1995					7.08555	69.5236
			7.10215	68.0135					7.10215	72.0023					7.10215	69.1949					7.10215	69.5208
			7.11874	68.0073					7.11874	71.9978					7.11874	69.1903					7.11874	69.5181
			7.13533	68.0011					7.13533	71.9934					7.13533	69.1859					7.13533	69.5154
			7.15193	67.995					7.15193	71.989					7.15193	69.1814					7.15193	69.5127
			7.16852	67.9889					7.16852	71.9846					7.16852	69.177					7.16852	69.5101
			7.18511	67.9828					7.18511	71.9803					7.18511	69.1726					7.18511	69.5075
			7.20171	67.9769					7.20171	71.9761					7.20171	69.1683					7.20171	69.5049
			7.2183	67.971					7.2183	71.9719					7.2183	69.164					7.2183	69.5024
			7.2349	67.9651					7.2349	71.9677					7.2349	69.1598					7.2349	69.4998
			7.25149	67.9593					7.25149	71.9635					7.25149	69.1556					7.25149	69.4973
			7.26808	67.9535					7.26808	71.9594					7.26808	69.1514					7.26808	69.4949
			7.28468	67.9478					7.28468	71.9554					7.28468	69.1473					7.28468	69.4924
			7.30127	67.9421					7.30127	71.9513					7.30127	69.1432					7.30127	69.49
			7.31787	67.9365					7.31787	71.9474					7.31787	69.1392					7.31787	69.4876
			7.33446	67.9309					7.33446	71.9434					7.33446	69.1352					7.33446	69.4852
			7.35105	67.9254					7.35105	71.9395					7.35105	69.1313					7.35105	69.4829
			7.36765	67.92					7.36765	71.9356					7.36765	69.1273					7.36765	69.4806
			7.38424	67.9145					7.38424	71.9318					7.38424	69.1235					7.38424	69.4783
			7.40083	67.9092					7.40083	71.928					7.40083	69.1196					7.40083	69.4761
			7.41743	67.9038					7.41743	71.9242					7.41743	69.1158					7.41743	69.4738
			7.43402	67.8986					7.43402	71.9205					7.43402	69.112					7.43402	69.4716
			7.45062	67.8933					7.45062	71.9168					7.45062	69.1083					7.45062	69.4694
			7.46721	67.8881					7.46721	71.9131					7.46721	69.1046					7.46721	69.4673
			7.4838	67.883					7.4838	71.9095					7.4838	69.1009					7.4838	69.4651
			7.5004	67.8779					7.5004	71.9059					7.5004	69.0973					7.5004	69.463
			7.51699	67.8729					7.51699	71.9023					7.51699	69.0937					7.51699	69.4609
			7.53358	67.8679					7.53358	71.8988					7.53358	69.0901					7.53358	69.4589
			7.55018	67.8629					7.55018	71.8953					7.55018	69.0866					7.55018	69.4568
			7.56677	67.858					7.56677	71.8919					7.56677	69.0831					7.56677	69.4548
			7.58337	67.8531					7.58337	71.8885					7.58337	69.0797					7.58337	69.4528
			7.59996	67.8483					7.59996	71.8851					7.59996	69.0763					7.59996	69.4508
			7.61655	67.8435					7.61655	71.8817					7.61655	69.0729					7.61655	69.4489
			7.63315	67.8388					7.63315	71.8784					7.63315	69.0695					7.63315	69.447
			7.64974	67.8341					7.64974	71.8751					7.64974	69.0662					7.64974	69.445
			7.66634	67.8294					7.66634	71.8718					7.66634	69.0629					7.66634	69.4432
			7.68293	67.8248					7.68293	71.8686					7.68293	69.0596					7.68293	69.4413
			7.69952	67.8202					7.69952	71.8654					7.69952	69.0564					7.69952	69.4394
			7.71612	67.8157					7.71612	71.8622					7.71612	69.0532					7.71612	69.4376
			7.73271	67.8112					7.73271	71.859					7.73271	69.05					7.73271	69.4358
			7.7493	67.8067					7.7493	71.8559					7.7493	69.0469					7.7493	69.434
			7.7659	67.8023					7.7659	71.8528					7.7659	69.0438					7.7659	69.4322
			7.78249	67.7979					7.78249	71.8498					7.78249	69.0407					7.78249	69.4305
			7.79909	67.7936					7.79909	71.8468					7.79909	69.0377					7.79909	69.4288
			7.81568	67.7893					7.81568	71.8438					7.81568	69.0347					7.81568	69.4271
			7.83227	67.785					7.83227	71.8408					7.83227	69.0317					7.83227	69.4254
			7.84887	67.7808					7.84887	71.8378					7.84887	69.0287					7.84887	69.4237
			7.86546	67.7766					7.86546	71.8349					7.86546	69.0258					7.86546	69.422
			7.88205	67.7724					7.88205	71.832					7.88205	69.0229					7.88205	69.4204
			7.89865	67.7683					7.89865	71.8292					7.89865	69.02					7.89865	69.4188
			7.91524	67.7642					7.91524	71.8264					7.91524	69.0172					7.91524	69.4172
			7.93184	67.7602					7.93184	71.8235					7.93184	69.0143					7.93184	69.4156
			7.94843	67.7562					7.94843	71.8208					7.94843	69.0116					7.94843	69.4141
			7.96502	67.7522					7.96502	71.818					7.96502	69.0088					7.96502	69.4125
			7.98162	67.7483					7.98162	71.8153					7.98162	69.0061					7.98162	69.411
			7.99821	67.7444					7.99821	71.8126					7.99821	69.0033					7.99821	69.4095
			8.0148	67.7405					8.0148	71.8099					8.0148	69.0007					8.0148	69.408
			8.0314	67.7367					8.0314	71.8072					8.0314	68.998					8.0314	69.4065
			8.04799	67.7329					8.04799	71.8046					8.04799	68.9954					8.04799	69.405
			8.06459	67.7291					8.06459	71.802					8.06459	68.9928					8.06459	69.4036
			8.08118	67.7254					8.08118	71.7994					8.08118	68.9902					8.08118	69.4022
			8.09777	67.7217					8.09777	71.7969					8.09777	68.9876					8.09777	69.4008
			8.11437	67.718					8.11437	71.7944					8.11437	68.9851					8.11437	69.3994
			8.13096	67.7144					8.13096	71.7918					8.13096	68.9826					8.13096	69.398
			8.14756	67.7108					8.14756	71.7894					8.14756	68.9801					8.14756	69.3966
			8.16415	67.7072					8.16415	71.7869					8.16415	68.9776					8.16415	69.3953
			8.18074	67.7037					8.18074	71.7845					8.18074	68.9752					8.18074	69.3939
			8.19734	67.7002					8.19734	71.7821					8.19734	68.9728					8.19734	69.3926
			8.21393	67.6967					8.21393	71.7797					8.21393	68.9704					8.21393	69.3913
			8.23052	67.6932					8.23052	71.7773					8.23052	68.968					8.23052	69.39
			8.24712	67.6898					8.24712	71.775					8.24712	68.9657					8.24712	69.3887
			8.26371	67.6864					8.26371	71.7726					8.26371	68.9634					8.26371	69.3875
			8.28031	67.6831					8.28031	71.7703					8.28031	68.9611					8.28031	69.3862
			8.2969	67.6797					8.2969	71.7681					8.2969	68.9588					8.2969	69.385
			8.31349	67.6765					8.31349	71.7658					8.31349	68.9565					8.31349	69.3838
			8.33009	67.6732					8.33009	71.7636					8.33009	68.9543					8.33009	69.3825
			8.34668	67.6699					8.34668	71.7614					8.34668	68.9521					8.34668	69.3813
			8.36327	67.6667					8.36327	71.7592					8.36327	68.9499					8.36327	69.3802
			8.37987	67.6636					8.37987	71.757					8.37987	68.9477					8.37987	69.379
			8.39646	67.6604					8.39646	71.7548					8.39646	68.9456					8.39646	69.3778
			8.41306	67.6573					8.41306	71.7527					8.41306	68.9435					8.41306	69.3767
			8.42965	67.6542					8.42965	71.7506					8.42965	68.9414					8.42965	69.3756
			8.44624	67.6511					8.44624	71.7485					8.44624	68.9393					8.44624	69.3744
			8.46284	67.6481					8.46284	71.7464					8.46284	68.9372					8.46284	69.3734
			8.47943	67.645					8.47943	71.7444					8.47943	68.9352					8.47943	69.3723
			8.49602	67.642					8.49602	71.7423					8.49602	68.9331					8.49602	69.3712
			8.51262	67.6391					8.51262	71.7403					8.51262	68.9312					8.51262	69.3701
			8.52921	67.6362					8.52921	71.7383					8.52921	68.9292					8.52921	69.3691
			8.54581	67.6332					8.54581	71.7364					8.54581	68.9272					8.54581	69.368
			8.5624	67.6304					8.5624	71.7344					8.5624	68.9253					8.5624	69.367
			8.57899	67.6275					8.57899	71.7325					8.57899	68.9233					8.57899	69.3659
			8.59559	67.6247					8.59559	71.7305					8.59559	68.9214					8.59559	69.3649
			8.61218	67.6218					8.61218	71.7286					8.61218	68.9195					8.61218	69.3639
			8.62878	67.6191					8.62878	71.7267					8.62878	68.9176					8.62878	69.3629
			8.64537	67.6163					8.64537	71.7249					8.64537	68.9158					8.64537	69.362
			8.66196	67.6136					8.66196	71.723					8.66196	68.9139					8.66196	69.361
			8.67856	67.6108					8.67856	71.7212					8.67856	68.9121					8.67856	69.3601
			8.69515	67.6082					8.69515	71.7194					8.69515	68.9103					8.69515	69.3591
			8.71174	67.6055					8.71174	71.7176					8.71174	68.9085					8.71174	69.3582
			8.72834	67.6029					8.72834	71.7158					8.72834	68.9068					8.72834	69.3572
			8.74493	67.6002					8.74493	71.714					8.74493	68.905					8.74493	69.3563
			8.76153	67.5976					8.76153	71.7123					8.76153	68.9033					8.76153	69.3554
			8.77812	67.5951					8.77812	71.7106					8.77812	68.9016					8.77812	69.3545
			8.79471	67.5925					8.79471	71.7088					8.79471	68.8999					8.79471	69.3537
			8.81131	67.59					8.81131	71.7071					8.81131	68.8982					8.81131	69.3528
			8.8279	67.5875					8.8279	71.7055					8.8279	68.8965					8.8279	69.3519
			8.84449	67.585					8.84449	71.7038					8.84449	68.8949					8.84449	69.3511
			8.86109	67.5825					8.86109	71.7022					8.86109	68.8932					8.86109	69.3502
			8.87768	67.5801					8.87768	71.7005					8.87768	68.8916					8.87768	69.3494
			8.89428	67.5777					8.89428	71.6989					8.89428	68.89					8.89428	69.3486
			8.91087	67.5753					8.91087	71.6973					8.91087	68.8884					8.91087	69.3477
			8.92746	67.5729					8.92746	71.6957					8.92746	68.8868					8.92746	69.3469
			8.94406	67.5706					8.94406	71.6941					8.94406	68.8853					8.94406	69.3461
			8.96065	67.5682					8.96065	71.6926					8.96065	68.8838					8.96065	69.3453
			8.97725	67.5659					8.97725	71.691					8.97725	68.8822					8.97725	69.3445
			8.99384	67.5636					8.99384	71.6895					8.99384	68.8807					8.99384	69.3438
			9.01043	67.5614					9.01043	71.688					9.01043	68.8792					9.01043	69.343
			9.02703	67.5591					9.02703	71.6865					9.02703	68.8777					9.02703	69.3423
			9.04362	67.5569					9.04362	71.685					9.04362	68.8763					9.04362	69.3415
			9.06021	67.5547					9.06021	71.6835					9.06021	68.8748					9.06021	69.3408
			9.07681	67.5525					9.07681	71.6821					9.07681	68.8734					9.07681	69.34
			9.0934	67.5503					9.0934	71.6806					9.0934	68.8719					9.0934	69.3393
			9.11	67.5482					9.11	71.6792					9.11	68.8705					9.11	69.3386
			9.12659	67.546					9.12659	71.6778					9.12659	68.8691					9.12659	69.3379
			9.14318	67.5439					9.14318	71.6764					9.14318	68.8677					9.14318	69.3372
			9.15978	67.5418					9.15978	71.675					9.15978	68.8664					9.15978	69.3365
			9.17637	67.5397					9.17637	71.6736					9.17637	68.865					9.17637	69.3358
			9.19296	67.5377					9.19296	71.6722					9.19296	68.8637					9.19296	69.3351
			9.20956	67.5356					9.20956	71.6709					9.20956	68.8623					9.20956	69.3345
			9.22615	67.5336					9.22615	71.6695					9.22615	68.861					9.22615	69.3338
			9.24275	67.5316					9.24275	71.6682					9.24275	68.8597					9.24275	69.3332
			9.25934	67.5296					9.25934	71.6669					9.25934	68.8584					9.25934	69.3325
			9.27593	67.5276					9.27593	71.6656					9.27593	68.8571					9.27593	69.3319
			9.29253	67.5257					9.29253	71.6643					9.29253	68.8559					9.29253	69.3312
			9.30912	67.5237					9.30912	71.663					9.30912	68.8546					9.30912	69.3306
			9.32571	67.5218					9.32571	71.6617					9.32571	68.8534					9.32571	69.33
			9.34231	67.5199					9.34231	71.6605					9.34231	68.8521					9.34231	69.3294
			9.3589	67.518					9.3589	71.6593					9.3589	68.8509					9.3589	69.3288
			9.3755	67.5162					9.3755	71.658					9.3755	68.8497					9.3755	69.3282
			9.39209	67.5143					9.39209	71.6568					9.39209	68.8485					9.39209	69.3276
			9.40868	67.5125					9.40868	71.6556					9.40868	68.8473					9.40868	69.327
			9.42528	67.5107					9.42528	71.6544					9.42528	68.8461					9.42528	69.3264
			9.44187	67.5089					9.44187	71.6532					9.44187	68.845					9.44187	69.3259
			9.45847	67.5071					9.45847	71.6521					9.45847	68.8438					9.45847	69.3253
			9.47506	67.5053					9.47506	71.6509					9.47506	68.8427					9.47506	69.3247
			9.49165	67.5035					9.49165	71.6497					9.49165	68.8415					9.49165	69.3242
			9.50825	67.5018					9.50825	71.6486					9.50825	68.8404					9.50825	69.3236
			9.52484	67.5001					9.52484	71.6475					9.52484	68.8393					9.52484	69.3231
			9.54143	67.4984					9.54143	71.6463					9.54143	68.8382					9.54143	69.3226
			9.55803	67.4967					9.55803	71.6452					9.55803	68.8371					9.55803	69.322
			9.57462	67.495					9.57462	71.6441					9.57462	68.8361					9.57462	69.3215
			9.59122	67.4933					9.59122	71.6431					9.59122	68.835					9.59122	69.321
			9.60781	67.4917					9.60781	71.642					9.60781	68.8339					9.60781	69.3205
			9.6244	67.49					9.6244	71.6409					9.6244	68.8329					9.6244	69.32
			9.641	67.4884					9.641	71.6398					9.641	68.8318					9.641	69.3195
			9.65759	67.4868					9.65759	71.6388					9.65759	68.8308					9.65759	69.319
			9.67418	67.4852					9.67418	71.6378					9.67418	68.8298					9.67418	69.3185
			9.69078	67.4836					9.69078	71.6367					9.69078	68.8288					9.69078	69.318
			9.70737	67.4821					9.70737	71.6357					9.70737	68.8278					9.70737	69.3175
			9.72397	67.4805					9.72397	71.6347					9.72397	68.8268					9.72397	69.3171
			9.74056	67.479					9.74056	71.6337					9.74056	68.8258					9.74056	69.3166
			9.75715	67.4775					9.75715	71.6327					9.75715	68.8249					9.75715	69.3161
			9.77375	67.476					9.77375	71.6317					9.77375	68.8239					9.77375	69.3157
			9.79034	67.4745					9.79034	71.6308					9.79034	68.823					9.79034	69.3152
			9.80694	67.473					9.80694	71.6298					9.80694	68.822					9.80694	69.3148
			9.82353	67.4715					9.82353	71.6289					9.82353	68.8211					9.82353	69.3143
			9.84012	67.4701					9.84012	71.6279					9.84012	68.8202					9.84012	69.3139
			9.85672	67.4686					9.85672	71.627					9.85672	68.8193					9.85672	69.3135
			9.87331	67.4672					9.87331	71.6261					9.87331	68.8183					9.87331	69.313
			9.8899	67.4657					9.8899	71.6251					9.8899	68.8175					9.8899	69.3126
			9.9065	67.4643					9.9065	71.6242					9.9065	68.8166					9.9065	69.3122
			9.92309	67.463					9.92309	71.6233					9.92309	68.8157					9.92309	69.3118
			9.93969	67.4616					9.93969	71.6224					9.93969	68.8148					9.93969	69.3114
			9.95628	67.4602					9.95628	71.6215					9.95628	68.814					9.95628	69.311
			9.97287	67.4588					9.97287	71.6207					9.97287	68.8131					9.97287	69.3106
			9.98947	67.4575					9.98947	71.6198					9.98947	68.8123					9.98947	69.3102
			10.0061	67.4562					10.0061	71.619					10.0061	68.8114					10.0061	69.3098
			10.0227	67.4548					10.0227	71.6181					10.0227	68.8106					10.0227	69.3094
			10.0392	67.4535					10.0392	71.6173					10.0392	68.8098					10.0392	69.309
			10.0558	67.4522					10.0558	71.6164					10.0558	68.809					10.0558	69.3086
			10.0724	67.451					10.0724	71.6156					10.0724	68.8082					10.0724	69.3083
			10.089	67.4497					10.089	71.6148					10.089	68.8074					10.089	69.3079
			10.1056	67.4484					10.1056	71.614					10.1056	68.8066					10.1056	69.3075
			10.1222	67.4471					10.1222	71.6132					10.1222	68.8058					10.1222	69.3072
			10.1388	67.4459					10.1388	71.6124					10.1388	68.805					10.1388	69.3068
			10.1554	67.4447					10.1554	71.6116					10.1554	68.8043					10.1554	69.3064
			10.172	67.4435					10.172	71.6108					10.172	68.8035					10.172	69.3061
			10.1886	67.4423					10.1886	71.61					10.1886	68.8028					10.1886	69.3058
			10.2052	67.4411					10.2052	71.6093					10.2052	68.802					10.2052	69.3054
			10.2218	67.4399					10.2218	71.6085					10.2218	68.8013					10.2218	69.3051
			10.2384	67.4387					10.2384	71.6078					10.2384	68.8005					10.2384	69.3047
			10.255	67.4375					10.255	71.607					10.255	68.7998					10.255	69.3044
			10.2716	67.4364					10.2716	71.6063					10.2716	68.7991					10.2716	69.3041
			10.2882	67.4352					10.2882	71.6055					10.2882	68.7984					10.2882	69.3038
			10.3048	67.4341					10.3048	71.6048					10.3048	68.7977					10.3048	69.3034
			10.3213	67.433					10.3213	71.6041					10.3213	68.797					10.3213	69.3031
			10.3379	67.4318					10.3379	71.6034					10.3379	68.7963					10.3379	69.3028
			10.3545	67.4307					10.3545	71.6027					10.3545	68.7956					10.3545	69.3025
			10.3711	67.4296					10.3711	71.602					10.3711	68.795					10.3711	69.3022
			10.3877	67.4285					10.3877	71.6013					10.3877	68.7943					10.3877	69.3019
			10.4043	67.4275					10.4043	71.6006					10.4043	68.7936					10.4043	69.3016
			10.4209	67.4264					10.4209	71.6					10.4209	68.793					10.4209	69.3013
			10.4375	67.4253					10.4375	71.5993					10.4375	68.7923					10.4375	69.301
			10.4541	67.4243					10.4541	71.5986					10.4541	68.7917					10.4541	69.3007
			10.4707	67.4232					10.4707	71.5979					10.4707	68.791					10.4707	69.3004
			10.4873	67.4222					10.4873	71.5973					10.4873	68.7904					10.4873	69.3002
			10.5039	67.4212					10.5039	71.5967					10.5039	68.7898					10.5039	69.2999
			10.5205	67.4202					10.5205	71.596					10.5205	68.7892					10.5205	69.2996
			10.5371	67.4192					10.5371	71.5954					10.5371	68.7885					10.5371	69.2993
			10.5537	67.4182					10.5537	71.5948					10.5537	68.7879					10.5537	69.299
			10.5702	67.4172					10.5702	71.5941					10.5702	68.7873					10.5702	69.2988
			10.5868	67.4162					10.5868	71.5935					10.5868	68.7867					10.5868	69.2985
			10.6034	67.4152					10.6034	71.5929					10.6034	68.7862					10.6034	69.2983
			10.62	67.4143					10.62	71.5923					10.62	68.7856					10.62	69.298
			10.6366	67.4133					10.6366	71.5917					10.6366	68.785					10.6366	69.2977
			10.6532	67.4124					10.6532	71.5911					10.6532	68.7844					10.6532	69.2975
			10.6698	67.4115					10.6698	71.5905					10.6698	68.7839					10.6698	69.2972
			10.6864	67.4105					10.6864	71.5899					10.6864	68.7833					10.6864	69.297
			10.703	67.4096					10.703	71.5894					10.703	68.7827					10.703	69.2968
			10.7196	67.4087					10.7196	71.5888					10.7196	68.7822					10.7196	69.2965
			10.7362	67.4078					10.7362	71.5882					10.7362	68.7816					10.7362	69.2963
			10.7528	67.4069					10.7528	71.5877					10.7528	68.7811					10.7528	69.296
			10.7694	67.406					10.7694	71.5871					10.7694	68.7806					10.7694	69.2958
			10.786	67.4051					10.786	71.5866					10.786	68.78					10.786	69.2956
			10.8026	67.4043					10.8026	71.586					10.8026	68.7795					10.8026	69.2953
			10.8192	67.4034					10.8192	71.5855					10.8192	68.779					10.8192	69.2951
			10.8358	67.4025					10.8358	71.585					10.8358	68.7785					10.8358	69.2949
			10.8523	67.4017					10.8523	71.5844					10.8523	68.778					10.8523	69.2947
			10.8689	67.4009					10.8689	71.5839					10.8689	68.7775					10.8689	69.2944
			10.8855	67.4					10.8855	71.5834					10.8855	68.777					10.8855	69.2942
			10.9021	67.3992					10.9021	71.5829					10.9021	68.7765					10.9021	69.294
			10.9187	67.3984					10.9187	71.5824					10.9187	68.776					10.9187	69.2938
			10.9353	67.3976					10.9353	71.5819					10.9353	68.7755					10.9353	69.2936
			10.9519	67.3968					10.9519	71.5814					10.9519	68.775					10.9519	69.2934
			10.9685	67.396					10.9685	71.5808					10.9685	68.7745					10.9685	69.2932
			10.9851	67.3952					10.9851	71.5804					10.9851	68.7741					10.9851	69.293
			11.0017	67.3944					11.0017	71.5799					11.0017	68.7736					11.0017	69.2928
			11.0183	67.3936					11.0183	71.5794					11.0183	68.7731					11.0183	69.2926
			11.0349	67.3928					11.0349	71.5789					11.0349	68.7727					11.0349	69.2924
			11.0515	67.3921					11.0515	71.5785					11.0515	68.7722					11.0515	69.2922
			11.0681	67.3913					11.0681	71.578					11.0681	68.7718					11.0681	69.292
			11.0847	67.3906					11.0847	71.5775					11.0847	68.7713					11.0847	69.2918
			11.1013	67.3898					11.1013	71.577					11.1013	68.7709					11.1013	69.2916
			11.1179	67.3891					11.1179	71.5766					11.1179	68.7704					11.1179	69.2914
			11.1344	67.3884					11.1344	71.5761					11.1344	68.77					11.1344	69.2913
			11.151	67.3876					11.151	71.5757					11.151	68.7696					11.151	69.2911
			11.1676	67.3869					11.1676	71.5753					11.1676	68.7692					11.1676	69.2909
			11.1842	67.3862					11.1842	71.5748					11.1842	68.7687					11.1842	69.2907
			11.2008	67.3855					11.2008	71.5744					11.2008	68.7683					11.2008	69.2905
			11.2174	67.3848					11.2174	71.574					11.2174	68.7679					11.2174	69.2904
			11.234	67.3841					11.234	71.5735					11.234	68.7675					11.234	69.2902
			11.2506	67.3834					11.2506	71.5731					11.2506	68.7671					11.2506	69.29
			11.2672	67.3828					11.2672	71.5727					11.2672	68.7667					11.2672	69.2899
			11.2838	67.3821					11.2838	71.5723					11.2838	68.7663					11.2838	69.2897
			11.3004	67.3814					11.3004	71.5719					11.3004	68.7659					11.3004	69.2895
			11.317	67.3808					11.317	71.5715					11.317	68.7655					11.317	69.2894
			11.3336	67.3801					11.3336	71.5711					11.3336	68.7652					11.3336	69.2892
			11.3502	67.3795					11.3502	71.5707					11.3502	68.7648					11.3502	69.2891
			11.3667	67.3788					11.3667	71.5703					11.3667	68.7644					11.3667	69.2889
			11.3834	67.3782					11.3834	71.5699					11.3834	68.764					11.3834	69.2887
			11.3999	67.3775					11.3999	71.5695					11.3999	68.7637					11.3999	69.2886
			11.4165	67.3769					11.4165	71.5691					11.4165	68.7633					11.4165	69.2884
			11.4331	67.3763					11.4331	71.5687					11.4331	68.7629					11.4331	69.2883
			11.4497	67.3757					11.4497	71.5684					11.4497	68.7626					11.4497	69.2882
			11.4663	67.3751					11.4663	71.568					11.4663	68.7622					11.4663	69.288
			11.4829	67.3744					11.4829	71.5676					11.4829	68.7619					11.4829	69.2879
			11.4995	67.3739					11.4995	71.5673					11.4995	68.7615					11.4995	69.2877
			11.5161	67.3733					11.5161	71.5669					11.5161	68.7612					11.5161	69.2876
			11.5327	67.3727					11.5327	71.5665					11.5327	68.7608					11.5327	69.2874
			11.5493	67.3721					11.5493	71.5662					11.5493	68.7605					11.5493	69.2873
			11.5659	67.3715					11.5659	71.5658					11.5659	68.7601					11.5659	69.2871
			11.5825	67.3709					11.5825	71.5655					11.5825	68.7598					11.5825	69.287
			11.5991	67.3704					11.5991	71.5651					11.5991	68.7595					11.5991	69.2869
			11.6157	67.3698					11.6157	71.5648					11.6157	68.7592					11.6157	69.2867
			11.6323	67.3692					11.6323	71.5644					11.6323	68.7588					11.6323	69.2866
			11.6488	67.3687					11.6488	71.5641					11.6488	68.7585					11.6488	69.2865
			11.6654	67.3681					11.6654	71.5638					11.6654	68.7582					11.6654	69.2864
			11.682	67.3676					11.682	71.5635					11.682	68.7579					11.682	69.2862
			11.6986	67.3671					11.6986	71.5631					11.6986	68.7576					11.6986	69.2861
			11.7152	67.3665					11.7152	71.5628					11.7152	68.7573					11.7152	69.286
			11.7318	67.366					11.7318	71.5625					11.7318	68.757					11.7318	69.2859
			11.7484	67.3655					11.7484	71.5622					11.7484	68.7567					11.7484	69.2857
			11.765	67.3649					11.765	71.5619					11.765	68.7564					11.765	69.2856
			11.7816	67.3644					11.7816	71.5615					11.7816	68.7561					11.7816	69.2855
			11.7982	67.3639					11.7982	71.5612					11.7982	68.7558					11.7982	69.2854
			11.8148	67.3634					11.8148	71.5609					11.8148	68.7555					11.8148	69.2853
			11.8314	67.3629					11.8314	71.5606					11.8314	68.7552					11.8314	69.2852
			11.848	67.3624					11.848	71.5603					11.848	68.7549					11.848	69.285
			11.8646	67.3619					11.8646	71.56					11.8646	68.7546					11.8646	69.2849
			11.8812	67.3614					11.8812	71.5597					11.8812	68.7544					11.8812	69.2848
			11.8978	67.3609					11.8978	71.5594					11.8978	68.7541					11.8978	69.2847
			11.9144	67.3605					11.9144	71.5592					11.9144	68.7538					11.9144	69.2846
			11.9309	67.36					11.9309	71.5589					11.9309	68.7535					11.9309	69.2845
			11.9475	67.3595					11.9475	71.5586					11.9475	68.7533					11.9475	69.2844
			11.9641	67.359					11.9641	71.5583					11.9641	68.753					11.9641	69.2843
			11.9807	67.3586					11.9807	71.558					11.9807	68.7527					11.9807	69.2842
			11.9973	67.3581					11.9973	71.5577					11.9973	68.7525					11.9973	69.2841
			12.0139	67.3577					12.0139	71.5575					12.0139	68.7522					12.0139	69.284
			12.0305	67.3572					12.0305	71.5572					12.0305	68.752					12.0305	69.2839
			12.0471	67.3568					12.0471	71.5569					12.0471	68.7517					12.0471	69.2838
			12.0637	67.3563					12.0637	71.5567					12.0637	68.7515					12.0637	69.2837
			12.0803	67.3559					12.0803	71.5564					12.0803	68.7512					12.0803	69.2836
			12.0969	67.3554					12.0969	71.5562					12.0969	68.751					12.0969	69.2835
			12.1135	67.355					12.1135	71.5559					12.1135	68.7507					12.1135	69.2834
			12.1301	67.3546					12.1301	71.5556					12.1301	68.7505					12.1301	69.2833
			12.1467	67.3542					12.1467	71.5554					12.1467	68.7502					12.1467	69.2832
			12.1632	67.3537					12.1632	71.5551					12.1632	68.75					12.1632	69.2831
			12.1799	67.3533					12.1799	71.5549					12.1799	68.7498					12.1799	69.283
			12.1964	67.3529					12.1964	71.5546					12.1964	68.7495					12.1964	69.2829
			12.213	67.3525					12.213	71.5544					12.213	68.7493					12.213	69.2828
			12.2296	67.3521					12.2296	71.5542					12.2296	68.7491					12.2296	69.2828
			12.2462	67.3517					12.2462	71.5539					12.2462	68.7489					12.2462	69.2827
			12.2628	67.3513					12.2628	71.5537					12.2628	68.7486					12.2628	69.2826
			12.2794	67.3509					12.2794	71.5534					12.2794	68.7484					12.2794	69.2825
			12.296	67.3505					12.296	71.5532					12.296	68.7482					12.296	69.2824
			12.3126	67.3501					12.3126	71.553					12.3126	68.748					12.3126	69.2823
			12.3292	67.3497					12.3292	71.5528					12.3292	68.7478					12.3292	69.2823
			12.3458	67.3493					12.3458	71.5525					12.3458	68.7476					12.3458	69.2822
			12.3624	67.349					12.3624	71.5523					12.3624	68.7473					12.3624	69.2821
			12.379	67.3486					12.379	71.5521					12.379	68.7471					12.379	69.282
			12.3956	67.3482					12.3956	71.5519					12.3956	68.7469					12.3956	69.2819
			12.4122	67.3478					12.4122	71.5517					12.4122	68.7467					12.4122	69.2819
			12.4288	67.3475					12.4288	71.5514					12.4288	68.7465					12.4288	69.2818
			12.4453	67.3471					12.4453	71.5512					12.4453	68.7463					12.4453	69.2817
			12.4619	67.3468					12.4619	71.551					12.4619	68.7461					12.4619	69.2816
			12.4785	67.3464					12.4785	71.5508					12.4785	68.7459					12.4785	69.2816
			12.4951	67.3461					12.4951	71.5506					12.4951	68.7457					12.4951	69.2815
			12.5117	67.3457					12.5117	71.5504					12.5117	68.7455					12.5117	69.2814
			12.5283	67.3454					12.5283	71.5502					12.5283	68.7454					12.5283	69.2814
			12.5449	67.345					12.5449	71.55					12.5449	68.7452					12.5449	69.2813
			12.5615	67.3447					12.5615	71.5498					12.5615	68.745					12.5615	69.2812
			12.5781	67.3443					12.5781	71.5496					12.5781	68.7448					12.5781	69.2811
			12.5947	67.344					12.5947	71.5494					12.5947	68.7446					12.5947	69.2811
			12.6113	67.3437					12.6113	71.5492					12.6113	68.7444					12.6113	69.281
			12.6279	67.3433					12.6279	71.549					12.6279	68.7442					12.6279	69.2809
			12.6445	67.343					12.6445	71.5488					12.6445	68.7441					12.6445	69.2809
			12.6611	67.3427					12.6611	71.5486					12.6611	68.7439					12.6611	69.2808
			12.6777	67.3424					12.6777	71.5485					12.6777	68.7437					12.6777	69.2807
			12.6943	67.3421					12.6943	71.5483					12.6943	68.7435					12.6943	69.2807
			12.7109	67.3417					12.7109	71.5481					12.7109	68.7434					12.7109	69.2806
			12.7274	67.3414					12.7274	71.5479					12.7274	68.7432					12.7274	69.2806
			12.744	67.3411					12.744	71.5477					12.744	68.743					12.744	69.2805
			12.7606	67.3408					12.7606	71.5475					12.7606	68.7429					12.7606	69.2804
			12.7772	67.3405					12.7772	71.5474					12.7772	68.7427					12.7772	69.2804
			12.7938	67.3402					12.7938	71.5472					12.7938	68.7425					12.7938	69.2803
			12.8104	67.3399					12.8104	71.547					12.8104	68.7424					12.8104	69.2802
			12.827	67.3396					12.827	71.5469					12.827	68.7422					12.827	69.2802
			12.8436	67.3393					12.8436	71.5467					12.8436	68.7421					12.8436	69.2801
			12.8602	67.339					12.8602	71.5465					12.8602	68.7419					12.8602	69.2801
			12.8768	67.3388					12.8768	71.5463					12.8768	68.7417					12.8768	69.28
			12.8934	67.3385					12.8934	71.5462					12.8934	68.7416					12.8934	69.28
			12.91	67.3382					12.91	71.546					12.91	68.7414					12.91	69.2799
			12.9266	67.3379					12.9266	71.5459					12.9266	68.7413					12.9266	69.2798
			12.9432	67.3376					12.9432	71.5457					12.9432	68.7411					12.9432	69.2798
			12.9598	67.3374					12.9598	71.5455					12.9598	68.741					12.9598	69.2797
			12.9764	67.3371					12.9764	71.5454					12.9764	68.7408					12.9764	69.2797
			12.9929	67.3368					12.9929	71.5452					12.9929	68.7407					12.9929	69.2796
			13.0095	67.3365					13.0095	71.5451					13.0095	68.7405					13.0095	69.2796
			13.0261	67.3363					13.0261	71.5449					13.0261	68.7404					13.0261	69.2795
			13.0427	67.336					13.0427	71.5448					13.0427	68.7403					13.0427	69.2795
			13.0593	67.3358					13.0593	71.5446					13.0593	68.7401					13.0593	69.2794
			13.0759	67.3355					13.0759	71.5445					13.0759	68.74					13.0759	69.2794
			13.0925	67.3352					13.0925	71.5443					13.0925	68.7399					13.0925	69.2793
			13.1091	67.335					13.1091	71.5442					13.1091	68.7397					13.1091	69.2793
			13.1257	67.3347					13.1257	71.544					13.1257	68.7396					13.1257	69.2792
			13.1423	67.3345					13.1423	71.5439					13.1423	68.7395					13.1423	69.2792
			13.1589	67.3342					13.1589	71.5437					13.1589	68.7393					13.1589	69.2791
			13.1755	67.334					13.1755	71.5436					13.1755	68.7392					13.1755	69.2791
			13.1921	67.3337					13.1921	71.5435					13.1921	68.7391					13.1921	69.279
			13.2087	67.3335					13.2087	71.5433					13.2087	68.7389					13.2087	69.279
			13.2253	67.3333					13.2253	71.5432					13.2253	68.7388					13.2253	69.279
			13.2418	67.333					13.2418	71.543					13.2418	68.7387					13.2418	69.2789
			13.2584	67.3328					13.2584	71.5429					13.2584	68.7386					13.2584	69.2789
			13.275	67.3326					13.275	71.5428					13.275	68.7384					13.275	69.2788
			13.2916	67.3323					13.2916	71.5427					13.2916	68.7383					13.2916	69.2788
			13.3082	67.3321					13.3082	71.5425					13.3082	68.7382					13.3082	69.2787
			13.3248	67.3319					13.3248	71.5424					13.3248	68.7381					13.3248	69.2787
			13.3414	67.3317					13.3414	71.5423					13.3414	68.7379					13.3414	69.2787
			13.358	67.3314					13.358	71.5421					13.358	68.7378					13.358	69.2786
			13.3746	67.3312					13.3746	71.542					13.3746	68.7377					13.3746	69.2786
			13.3912	67.331					13.3912	71.5419					13.3912	68.7376					13.3912	69.2785
			13.4078	67.3308					13.4078	71.5418					13.4078	68.7375					13.4078	69.2785
			13.4244	67.3306					13.4244	71.5417					13.4244	68.7374					13.4244	69.2785
			13.441	67.3304					13.441	71.5415					13.441	68.7373					13.441	69.2784
			13.4576	67.3301					13.4576	71.5414					13.4576	68.7371					13.4576	69.2784
			13.4742	67.3299					13.4742	71.5413					13.4742	68.737					13.4742	69.2784
			13.4908	67.3297					13.4908	71.5412					13.4908	68.7369					13.4908	69.2783
			13.5074	67.3295					13.5074	71.5411					13.5074	68.7368					13.5074	69.2783
			13.5239	67.3293					13.5239	71.5409					13.5239	68.7367					13.5239	69.2782
			13.5405	67.3291					13.5405	71.5408					13.5405	68.7366					13.5405	69.2782
			13.5571	67.3289					13.5571	71.5407					13.5571	68.7365					13.5571	69.2782
			13.5737	67.3287					13.5737	71.5406					13.5737	68.7364					13.5737	69.2781
			13.5903	67.3285					13.5903	71.5405					13.5903	68.7363					13.5903	69.2781
			13.6069	67.3283					13.6069	71.5404					13.6069	68.7362					13.6069	69.2781
			13.6235	67.3281					13.6235	71.5403					13.6235	68.7361					13.6235	69.278
			13.6401	67.328					13.6401	71.5402					13.6401	68.736					13.6401	69.278
			13.6567	67.3278					13.6567	71.5401					13.6567	68.7359					13.6567	69.278
			13.6733	67.3276					13.6733	71.54					13.6733	68.7358					13.6733	69.2779
			13.6899	67.3274					13.6899	71.5399					13.6899	68.7357					13.6899	69.2779
			13.7065	67.3272					13.7065	71.5397					13.7065	68.7356					13.7065	69.2779
			13.7231	67.327					13.7231	71.5396					13.7231	68.7355					13.7231	69.2778
			13.7397	67.3268					13.7397	71.5395					13.7397	68.7354					13.7397	69.2778
			13.7563	67.3267					13.7563	71.5394					13.7563	68.7353					13.7563	69.2778
			13.7729	67.3265					13.7729	71.5393					13.7729	68.7352					13.7729	69.2777
			13.7895	67.3263					13.7895	71.5392					13.7895	68.7352					13.7895	69.2777
			13.806	67.3261					13.806	71.5392					13.806	68.7351					13.806	69.2777
			13.8226	67.326					13.8226	71.5391					13.8226	68.735					13.8226	69.2776
			13.8392	67.3258					13.8392	71.5389					13.8392	68.7349					13.8392	69.2776
			13.8558	67.3256					13.8558	71.5389					13.8558	68.7348					13.8558	69.2776
			13.8724	67.3254					13.8724	71.5388					13.8724	68.7347					13.8724	69.2776
			13.889	67.3253					13.889	71.5387					13.889	68.7346					13.889	69.2775
			13.9056	67.3251					13.9056	71.5386					13.9056	68.7345					13.9056	69.2775
			13.9222	67.3249					13.9222	71.5385					13.9222	68.7344					13.9222	69.2775
			13.9388	67.3248					13.9388	71.5384					13.9388	68.7344					13.9388	69.2774
			13.9554	67.3246					13.9554	71.5383					13.9554	68.7343					13.9554	69.2774
			13.972	67.3245					13.972	71.5382					13.972	68.7342					13.972	69.2774
			13.9886	67.3243					13.9886	71.5381					13.9886	68.7341					13.9886	69.2774
			14.0052	67.3241					14.0052	71.538					14.0052	68.734					14.0052	69.2773
			14.0218	67.324					14.0218	71.538					14.0218	68.734					14.0218	69.2773
			14.0383	67.3238					14.0383	71.5379					14.0383	68.7339					14.0383	69.2773
			14.0549	67.3237					14.0549	71.5378					14.0549	68.7338					14.0549	69.2772
			14.0715	67.3235					14.0715	71.5377					14.0715	68.7337					14.0715	69.2772
			14.0881	67.3234					14.0881	71.5376					14.0881	68.7336					14.0881	69.2772
			14.1047	67.3232					14.1047	71.5375					14.1047	68.7336					14.1047	69.2772
			14.1213	67.3231					14.1213	71.5375					14.1213	68.7335					14.1213	69.2772
			14.1379	67.3229					14.1379	71.5374					14.1379	68.7334					14.1379	69.2771
			14.1545	67.3228					14.1545	71.5373					14.1545	68.7334					14.1545	69.2771
			14.1711	67.3226					14.1711	71.5372					14.1711	68.7333					14.1711	69.2771
			14.1877	67.3225					14.1877	71.5371					14.1877	68.7332					14.1877	69.2771
			14.2043	67.3224					14.2043	71.5371					14.2043	68.7331					14.2043	69.277
			14.2209	67.3222					14.2209	71.537					14.2209	68.7331					14.2209	69.277
			14.2375	67.3221					14.2375	71.5369					14.2375	68.733					14.2375	69.277
			14.2541	67.322					14.2541	71.5368					14.2541	68.7329					14.2541	69.277
			14.2707	67.3218					14.2707	71.5367					14.2707	68.7328					14.2707	69.2769
			14.2873	67.3217					14.2873	71.5367					14.2873	68.7328					14.2873	69.2769
			14.3039	67.3215					14.3039	71.5366					14.3039	68.7327					14.3039	69.2769
			14.3204	67.3214					14.3204	71.5365					14.3204	68.7327					14.3204	69.2769
			14.337	67.3213					14.337	71.5365					14.337	68.7326					14.337	69.2769
			14.3536	67.3212					14.3536	71.5364					14.3536	68.7325					14.3536	69.2768
			14.3702	67.321					14.3702	71.5363					14.3702	68.7325					14.3702	69.2768
			14.3868	67.3209					14.3868	71.5362					14.3868	68.7324					14.3868	69.2768
			14.4034	67.3208					14.4034	71.5362					14.4034	68.7323					14.4034	69.2768
			14.42	67.3206					14.42	71.5361					14.42	68.7323					14.42	69.2768
			14.4366	67.3205					14.4366	71.536					14.4366	68.7322					14.4366	69.2767
			14.4532	67.3204					14.4532	71.536					14.4532	68.7321					14.4532	69.2767
			14.4698	67.3203					14.4698	71.5359					14.4698	68.7321					14.4698	69.2767
			14.4864	67.3201					14.4864	71.5358					14.4864	68.732					14.4864	69.2767
			14.503	67.32					14.503	71.5358					14.503	68.732					14.503	69.2767
			14.5196	67.3199					14.5196	71.5357					14.5196	68.7319					14.5196	69.2766
			14.5362	67.3198					14.5362	71.5356					14.5362	68.7318					14.5362	69.2766
			14.5528	67.3197					14.5528	71.5356					14.5528	68.7318					14.5528	69.2766
			14.5694	67.3196					14.5694	71.5355					14.5694	68.7317					14.5694	69.2766
			14.586	67.3194					14.586	71.5354					14.586	68.7317					14.586	69.2766
			14.6025	67.3193					14.6025	71.5354					14.6025	68.7316					14.6025	69.2766
			14.6191	67.3192					14.6191	71.5353					14.6191	68.7315					14.6191	69.2765
			14.6357	67.3191					14.6357	71.5353					14.6357	68.7315					14.6357	69.2765
			14.6523	67.319					14.6523	71.5352					14.6523	68.7314					14.6523	69.2765
			14.6689	67.3189					14.6689	71.5352					14.6689	68.7314					14.6689	69.2765
			14.6855	67.3188					14.6855	71.5351					14.6855	68.7313					14.6855	69.2765
			14.7021	67.3187					14.7021	71.535					14.7021	68.7313					14.7021	69.2764
			14.7187	67.3186					14.7187	71.535					14.7187	68.7312					14.7187	69.2764
			14.7353	67.3184					14.7353	71.5349					14.7353	68.7312					14.7353	69.2764
			14.7519	67.3183					14.7519	71.5349					14.7519	68.7311					14.7519	69.2764
			14.7685	67.3182					14.7685	71.5348					14.7685	68.7311					14.7685	69.2764
			14.7851	67.3181					14.7851	71.5348					14.7851	68.731					14.7851	69.2764
			14.8017	67.318					14.8017	71.5347					14.8017	68.731					14.8017	69.2763
			14.8183	67.3179					14.8183	71.5346					14.8183	68.7309					14.8183	69.2763
			14.8349	67.3178					14.8349	71.5346					14.8349	68.7309					14.8349	69.2763
			14.8514	67.3177					14.8514	71.5345					14.8514	68.7308					14.8514	69.2763
			14.868	67.3176					14.868	71.5345					14.868	68.7308					14.868	69.2763
			14.8846	67.3175					14.8846	71.5344					14.8846	68.7307					14.8846	69.2763
			14.9012	67.3174					14.9012	71.5344					14.9012	68.7307					14.9012	69.2763
			14.9178	67.3173					14.9178	71.5343					14.9178	68.7306					14.9178	69.2763
			14.9344	67.3172					14.9344	71.5343					14.9344	68.7306					14.9344	69.2762
			14.951	67.3171					14.951	71.5342					14.951	68.7305					14.951	69.2762
			14.9676	67.317					14.9676	71.5342					14.9676	68.7305					14.9676	69.2762
			14.9842	67.317					14.9842	71.5341					14.9842	68.7305					14.9842	69.2762
			15.0008	67.3169					15.0008	71.5341					15.0008	68.7304					15.0008	69.2762
			15.0174	67.3168					15.0174	71.534					15.0174	68.7304					15.0174	69.2762
			15.034	67.3167					15.034	71.534					15.034	68.7303					15.034	69.2762
			15.0506	67.3166					15.0506	71.5339					15.0506	68.7303					15.0506	69.2761
			15.0672	67.3165					15.0672	71.5339					15.0672	68.7302					15.0672	69.2761
			15.0838	67.3164					15.0838	71.5338					15.0838	68.7302					15.0838	69.2761
			15.1004	67.3163					15.1004	71.5338					15.1004	68.7301					15.1004	69.2761
			15.1169	67.3162					15.1169	71.5337					15.1169	68.7301					15.1169	69.2761
			15.1335	67.3161					15.1335	71.5337					15.1335	68.7301					15.1335	69.2761
			15.1501	67.3161					15.1501	71.5336					15.1501	68.73					15.1501	69.2761
			15.1667	67.316					15.1667	71.5336					15.1667	68.73					15.1667	69.276
			15.1833	67.3159					15.1833	71.5336					15.1833	68.7299					15.1833	69.276
			15.1999	67.3158					15.1999	71.5335					15.1999	68.7299					15.1999	69.276
			15.2165	67.3157					15.2165	71.5335					15.2165	68.7299					15.2165	69.276
			15.2331	67.3157					15.2331	71.5334					15.2331	68.7298					15.2331	69.276
			15.2497	67.3156					15.2497	71.5334					15.2497	68.7298					15.2497	69.276
			15.2663	67.3155					15.2663	71.5333					15.2663	68.7297					15.2663	69.276
			15.2829	67.3154					15.2829	71.5333					15.2829	68.7297					15.2829	69.276
			15.2995	67.3153					15.2995	71.5332					15.2995	68.7297					15.2995	69.276
			15.3161	67.3153					15.3161	71.5332					15.3161	68.7296					15.3161	69.2759
			15.3327	67.3152					15.3327	71.5332					15.3327	68.7296					15.3327	69.2759
			15.3493	67.3151					15.3493	71.5331					15.3493	68.7296					15.3493	69.2759
			15.3659	67.315					15.3659	71.5331					15.3659	68.7295					15.3659	69.2759
			15.3825	67.3149					15.3825	71.5331					15.3825	68.7295					15.3825	69.2759
			15.3991	67.3149					15.3991	71.533					15.3991	68.7294					15.3991	69.2759
			15.4156	67.3148					15.4156	71.533					15.4156	68.7294					15.4156	69.2759
			15.4322	67.3147					15.4322	71.5329					15.4322	68.7294					15.4322	69.2759
			15.4488	67.3147					15.4488	71.5329					15.4488	68.7293					15.4488	69.2759
			15.4654	67.3146					15.4654	71.5328					15.4654	68.7293					15.4654	69.2759
			15.482	67.3145					15.482	71.5328					15.482	68.7293					15.482	69.2759
			15.4986	67.3144					15.4986	71.5328					15.4986	68.7292					15.4986	69.2758
			15.5152	67.3144					15.5152	71.5327					15.5152	68.7292					15.5152	69.2758
			15.5318	67.3143					15.5318	71.5327					15.5318	68.7292					15.5318	69.2758
			15.5484	67.3142					15.5484	71.5327					15.5484	68.7291					15.5484	69.2758
			15.565	67.3142					15.565	71.5326					15.565	68.7291					15.565	69.2758
			15.5816	67.3141					15.5816	71.5326					15.5816	68.7291					15.5816	69.2758
			15.5982	67.314					15.5982	71.5326					15.5982	68.7291					15.5982	69.2758
			15.6148	67.314					15.6148	71.5325					15.6148	68.729					15.6148	69.2758
			15.6314	67.3139					15.6314	71.5325					15.6314	68.729					15.6314	69.2758
			15.6479	67.3138					15.6479	71.5325					15.6479	68.7289					15.6479	69.2758
			15.6646	67.3138					15.6646	71.5324					15.6646	68.7289					15.6646	69.2758
			15.6811	67.3137					15.6811	71.5324					15.6811	68.7289					15.6811	69.2757
			15.6977	67.3136					15.6977	71.5324					15.6977	68.7289					15.6977	69.2757
			15.7143	67.3136					15.7143	71.5323					15.7143	68.7288					15.7143	69.2757
			15.7309	67.3135					15.7309	71.5323					15.7309	68.7288					15.7309	69.2757
			15.7475	67.3135					15.7475	71.5323					15.7475	68.7288					15.7475	69.2757
			15.7641	67.3134					15.7641	71.5322					15.7641	68.7288					15.7641	69.2757
			15.7807	67.3133					15.7807	71.5322					15.7807	68.7287					15.7807	69.2757
			15.7973	67.3133					15.7973	71.5322					15.7973	68.7287					15.7973	69.2757
			15.8139	67.3132					15.8139	71.5321					15.8139	68.7287					15.8139	69.2757
			15.8305	67.3131					15.8305	71.5321					15.8305	68.7286					15.8305	69.2757
			15.8471	67.3131					15.8471	71.5321					15.8471	68.7286					15.8471	69.2757
			15.8637	67.313					15.8637	71.532					15.8637	68.7286					15.8637	69.2756
			15.8803	67.313					15.8803	71.532					15.8803	68.7285					15.8803	69.2756
			15.8969	67.3129					15.8969	71.532					15.8969	68.7285					15.8969	69.2756
			15.9134	67.3129					15.9134	71.532					15.9134	68.7285					15.9134	69.2756
			15.93	67.3128					15.93	71.5319					15.93	68.7285					15.93	69.2756
			15.9466	67.3127					15.9466	71.5319					15.9466	68.7284					15.9466	69.2756
			15.9632	67.3127					15.9632	71.5319					15.9632	68.7284					15.9632	69.2756
			15.9798	67.3126					15.9798	71.5318					15.9798	68.7284					15.9798	69.2756
			15.9964	67.3126					15.9964	71.5318					15.9964	68.7284					15.9964	69.2756
			16.013	67.3125					16.013	71.5318					16.013	68.7284					16.013	69.2756
			16.0296	67.3125					16.0296	71.5318					16.0296	68.7283					16.0296	69.2756
			16.0462	67.3124					16.0462	71.5317					16.0462	68.7283					16.0462	69.2756
			16.0628	67.3124					16.0628	71.5317					16.0628	68.7283					16.0628	69.2756
			16.0794	67.3123					16.0794	71.5317					16.0794	68.7283					16.0794	69.2756
			16.096	67.3123					16.096	71.5316					16.096	68.7282					16.096	69.2755
			16.1126	67.3122					16.1126	71.5316					16.1126	68.7282					16.1126	69.2755
			16.1292	67.3122					16.1292	71.5316					16.1292	68.7282					16.1292	69.2755
			16.1458	67.3121					16.1458	71.5316					16.1458	68.7282					16.1458	69.2755
			16.1624	67.3121					16.1624	71.5315					16.1624	68.7281					16.1624	69.2755
			16.179	67.312					16.179	71.5315					16.179	68.7281					16.179	69.2755
			16.1956	67.312					16.1956	71.5315					16.1956	68.7281					16.1956	69.2755
			16.2121	67.3119					16.2121	71.5315					16.2121	68.7281					16.2121	69.2755
			16.2287	67.3119					16.2287	71.5315					16.2287	68.728					16.2287	69.2755
			16.2453	67.3118					16.2453	71.5314					16.2453	68.728					16.2453	69.2755
			16.2619	67.3118					16.2619	71.5314					16.2619	68.728					16.2619	69.2755
			16.2785	67.3117					16.2785	71.5314					16.2785	68.728					16.2785	69.2755
			16.2951	67.3117					16.2951	71.5314					16.2951	68.728					16.2951	69.2755
			16.3117	67.3117					16.3117	71.5313					16.3117	68.7279					16.3117	69.2755
			16.3283	67.3116					16.3283	71.5313					16.3283	68.7279					16.3283	69.2755
			16.3449	67.3115					16.3449	71.5313					16.3449	68.7279					16.3449	69.2755
			16.3615	67.3115					16.3615	71.5313					16.3615	68.7279					16.3615	69.2755
			16.3781	67.3115					16.3781	71.5312					16.3781	68.7279					16.3781	69.2755
			16.3947	67.3114					16.3947	71.5312					16.3947	68.7278					16.3947	69.2755
			16.4113	67.3114					16.4113	71.5312					16.4113	68.7278					16.4113	69.2754
			16.4279	67.3113					16.4279	71.5312					16.4279	68.7278					16.4279	69.2754
			16.4444	67.3113					16.4444	71.5311					16.4444	68.7278					16.4444	69.2754
			16.4611	67.3113					16.4611	71.5311					16.4611	68.7278					16.4611	69.2754
			16.4776	67.3112					16.4776	71.5311					16.4776	68.7277					16.4776	69.2754
			16.4942	67.3112					16.4942	71.5311					16.4942	68.7277					16.4942	69.2754
			16.5108	67.3111					16.5108	71.5311					16.5108	68.7277					16.5108	69.2754
			16.5274	67.3111					16.5274	71.531					16.5274	68.7277					16.5274	69.2754
			16.544	67.311					16.544	71.531					16.544	68.7277					16.544	69.2754
			16.5606	67.311					16.5606	71.531					16.5606	68.7276					16.5606	69.2754
			16.5772	67.311					16.5772	71.531					16.5772	68.7276					16.5772	69.2754

## Sheet: Fig2A
	Time (s)	K48 GREEN substrate	GREEN substrate
	1	100	101.788
	2	99.3065	101.045
	3	100.789	101.092
	4	99.2446	99.5734
	5	100.413	100.606
	6	99.9009	99.4753
	7	99.4056	100.725
	8	99.872	101.847
	9	101.395	100.256
	10	100.937	100.264
	11	101.065	100.755
	12	100.512	101.442
	13	100.797	100
	14	99.2405	100.218
	15	100.731	101.523
	16	101.358	100.269
	17	99.678	101.416
	18	99.4634	100.051
	19	101.011	100.35
	20	100.863	101.015
	21	100.962	101.241
	22	99.9051	99.6332
	23	100.223	100.904
	24	102.205	100.529
	25	100.149	99.8848
	26	100.648	100.102
	27	100.165	99.9317
	28	100.586	99.0957
	29	100.227	100.35
	30	100.768	100.179
	31	99.8307	101.51
	32	99.4427	100.721
	33	100.111	100.282
	34	100.491	99.4711
	35	100.875	100.674
	36	100.392	99.8678
	37	101.664	100.96
	38	100.78	100.823
	39	100.355	100.013
	40	99.8968	100.776
	41	101.577	99.6033
	42	101.078	99.7995
	43	100.239	100.759
	44	99.9257	100.303
	45	100.57	99.7441
	46	101.201	100.038
	47	101.825	100.311
	48	100.149	100.857
	49	100.417	99.6204
	50	100.751	100.943
	51	101.21	100.175
	52	100.351	101.766
	53	99.4592	101.344
	54	100.202	100.218
	55	100.904	100.597
	56	101.04	101.258
	57	101.164	101.301
	58	100.78	101.907
	59	100.355	100.751
	60	100.239	100.853
	61	101.272	101.139
	62	101.449	100.337
	63	100.227	99.0659
	64	100.921	100.601
	65	99.6656	100.798
	66	100.111	98.7844
	67	100.252	100.047
	68	99.9216	100.017
	69	100.636	99.8166
	70	100.838	99.8891
	71	101.408	100.098
	72	100.491	101.647
	73	100.838	99.1298
	74	101.065	99.6289
	75	100.392	99.9104
	76	100.632	101.233
	77	101.21	100.346
	78	100.206	99.0701
	79	101.92	99.6502
	80	100.4	99.7355
	81	101.375	100.179
	82	101.201	99.9104
	83	99.7606	101.011
	84	101.928	100.286
	85	100.648	100.486
	86	100.656	100.188
	87	101.722	99.7654
	88	99.2198	100.879
	89	99.9216	100.09
	90	101.218	100.563
	91	101.383	99.0275
	92	100.673	100.363
	93	101.144	99.3303
	94	101.234	101.092
	95	100.755	101.19
	96	100.978	99.8294
	97	100.801	99.5692
	98	101.222	99.3986
	99	101.094	101.271
	100	100.78	100.939
	101	100.71	99.6929
	102	101.792	100.508
	103	100.508	99.9957
	104	100.925	100.674
	105	101.057	99.9915
	106	100.999	99.9317
	107	100.107	100.418
	108	100.735	100.742
	109	99.9133	101.049
	110	100.855	100.192
	111	100.776	99.7099
	112	100.995	101.344
	113	100.871	99.6289
	114	100.062	99.6033
	115	100.731	99.2535
	116	100.095	101.032
	117	100.52	100.047
	118	101.206	100.857
	119	101.086	100.776
	120	100.508	100.38
	121	100.173	100.316
	122	102.093	100.802
	123	100.628	99.9446
	124	101.486	100.93
	125	101.086	99.872
	126	100.838	100.516
	127	101.206	100.149
	128	100.797	101.19
	129	100.516	100.26
	130	100.012	100.503
	131	99.9794	101.322
	132	99.8968	99.4113
	133	99.451	100.7
	134	101.028	99.599
	135	101.606	101.404
	136	99.9546	100.717
	137	100.479	100.99
	138	99.9546	99.5521
	139	100.516	100.913
	140	100.528	100.294
	141	99.0754	99.7099
	142	101.362	100.887
	143	100.219	100.584
	144	101.003	100.337
	145	100.978	100.29
	146	100.636	100.004
	147	100.132	99.9701
	148	100.528	101.408
	149	100.475	98.537
	150	100.194	99.1725
	151	100.739	99.8507
	152	100.045	99.7099
	153	101.775	101.075
	154	99.8803	100.934
	155	101.99	99.0659
	156	100.644	100.747
	157	101.23	99.4412
	158	100.495	101.301
	159	100.087	100.819
	160	100.533	100.537
	161	99.4468	101.143
	162	100.665	100.572
	163	100.731	100.354
	164	100.091	100.286
	165	100.83	101.028
	166	100.248	100.41
	167	100.178	100.956
	168	101.519	98.9848
	169	100.57	98.5711
	170	100.33	100.665
	171	100.421	100.508
	172	101.024	100.311
	173	100.628	100.149
	174	101.709	100.943
	175	100.636	100.474
	176	100.157	100.102
	177	100.433	99.6545
	178	101.961	100.073
	179	100.281	100.115
	180	101.821	99.7995
	181	100.619	100.785
	182	101.106	101.199
	183	101.036	101.015
	184	99.5294	100.41
	185	100.293	99.9317
	186	102.159	99.1896
	187	99.7895	100.665
	188	100.772	101.404
	189	100.359	100.081
	190	100.483	99.0488
	191	99.418	99.2663
	192	101.102	100.418
	193	99.6945	99.9104
	194	100.966	100.346
	195	101.172	100.333
	196	100.095	100.29
	197	100.268	100.149
	198	100.801	100.712
	199	100.929	99.7825
	200	101.276	100.589
	201	100.83	100.098
	202	99.9629	100.857
	203	101.668	100.87
	204	100.801	99.2877
	205	100.661	99.6161
	206	100.173	100.077
	207	99.55	101.877
	208	101.111	100.115
	209	100.293	100.26
	210	101.635	100.188
	211	101.028	100.887
	212	99.7275	100.529
	213	100.111	100.192
	214	101.321	99.1554
	215	99.7317	99.9488
	216	100.747	101.246
	217	99.5542	101.096
	218	100.561	100.145
	219	101.102	99.4839
	220	101.511	99.5223
	221	101.321	101.962
	222	99.8638	99.9232
	223	99.9257	99.4455
	224	100.491	101.173
	225	100.95	100.149
	226	100.19	99.936
	227	100.372	100.452
	228	101.193	100.384
	229	101.135	100.316
	230	101.016	100.64
	231	101.239	100.721
	232	100.537	98.4176
	233	99.6532	99.5478
	234	100.789	101.327
	235	99.5707	101.13
	236	100.293	100.111
	237	99.4386	100.542
	238	100.85	100.188
	239	101.519	100.512
	240	99.8638	100.085
	241	100.917	100.316
	242	100.636	99.3815
	243	101.515	99.3431
	244	99.4386	101.199
	245	101.383	102.355
	246	101.329	98.8483
	247	100.623	100.921
	248	100.702	99.0232
	249	101.495	100.661
	250	101.086	98.5882
	251	100.227	100.678
	252	100.252	100.516
	253	100.826	100.043
	254	100.182	101.263
	255	101.272	99.9659
	256	100.958	100.533
	257	100.223	101.015
	258	102.436	100.311
	259	101.139	100.559
	260	99.9587	101.276
	261	100.277	100.593
	262	100.219	99.5649
	263	100.062	100.23
	264	100.607	100.068
	265	101.585	99.9019
	266	101.338	100.192
	267	101.214	100.055
	268	101.94	100.26
	269	101.255	99.4369
	270	100.169	100.299
	271	100.628	100.354
	272	100.718	99.6417
	273	100.405	100.09
	274	101.358	100.141
	275	101.391	100.512
	276	101.788	100.316
	277	101.383	100.789
	278	100.896	100.401
	279	99.2405	100.051
	280	100.029	100.55
	281	100.983	99.1426
	282	101.284	100.589
	283	101.788	98.9806
	284	100.041	101.229
	285	100.149	101.604
	286	100.186	100.03
	287	99.2033	99.9787
	288	101.259	101.22
	289	101.552	99.8934
	290	100.677	100.038
	291	101.21	99.518
	292	101.767	100.294
	293	99.9629	99.8336
	294	100.747	99.4242
	295	100.561	100.026
	296	100.76	101.463
	297	101.296	100.678
	298	101.379	99.8763
	299	100.561	102.679
	300	99.7275	99.3474
	301	100.698	99.808
	302	101.371	100.328
	303	99.5005	98.4133
	304	100.322	100.704
	305	100.722	100.209
	306	100.776	99.3175
	307	99.9752	100.495
	308	100.149	100.683
	309	100.45	99.5521
	310	100.268	99.9616
	311	101.453	100.282
	312	99.1125	100.9
	313	99.4345	100.375
	314	100.644	101.834
	315	100.751	100.388
	316	100.582	101.092
	317	99.7771	101.088
	318	99.612	99.3474
	319	100.727	101.677
	320	101.854	101.429
	321	99.7441	98.9123
	322	101.036	98.8355
	323	100.433	100.917
	324	100.735	99.9275
	325	101.272	100.23
	326	101.053	101.113
	327	100.995	99.9446
	328	99.8225	99.9574
	329	100.438	100.836
	330	100.768	101.101
	331	98.8112	100.99
	332	100.784	102.014
	333	101.817	101.054
	334	100.718	100.785
	335	100.888	99.8976
	336		100.154
	337		99.9616
	338		100.026
	339		101.869
	340		101.412
	341		99.1341
	342		98.9635
	343		101.561
	344		101.007
	345		99.9062
	346		99.1512
	347		102.423
	348		101.463
	349		101.241
	350		99.8848
	351		99.7185
	352		98.6948
	353		99.0403
	354		100.256
	355		100.67
	356		100.892
	357		100.363
	358		100.584
	359		100
	360		101.246
	361		100.418
	362		101.86
	363		99.4796
	364		100.358
	365		100.985
	366		99.2706
	367		100.226
	368		101.152
	369		99.4455
	370		100.503
	371		100.734
	372		99.4711
	373		99.7782
	374		100.316
	375		100.435
	376		100.576
	377		100.397
	378		100.239
	379		100.141
	380		101.408
	381		101.864
	382		101.135
	383		99.7014
	384		99.9787
	385		101.382
	386	91.047	100.968
	387	91.1996	100.128
	388	91.3274
	389	91.2202
	390	90.68
	391	91.3439
	392	90.412
	393	90.8285
	394	90.2347
	395	90.21
	396	89.942
	397	89.068
	398	89.5462
	399	90.8573
	400	88.8207
	401	89.8348
	402	88.9897
	403	88.6558
	404	89.2988
	405	88.3219
	406	89.4102
	407	87.786
	408	89.3895
	409	88.6228
	410	88.5527
	411	88.1735
	412	88.2106
	413	87.4769
	414	88.5115
	415	88.4868
	416	86.8092
	417	88.3837
	418	88.0663
	419	87.4975
	420	87.9715
	421	88.6104
	422	88.2312
	423	87.3409
	424	86.937
	425	86.529
	426	86.5784
	427	87.3491
	428	88.2147
	429	87.1884
	430	88.1446
	431	86.2076
	432	86.9493
	433	86.2652
	434	86.2199	93.4122
	435	86.6567	92.3594
	436	86.4837	91.2685
	437	86.2776	93.4335
	438	85.6265	92.8112
	439	86.3971	92.8624
	440	86.3848	92.7942
	441	85.948	93.2246
	442	87.3162	93.54
	443	86.2611	92.7345
	444	86.0098	94.1069
	445	85.5112	92.841
	446	84.8807	93.4548
	447	85.0126	93.0669
	448	85.507	93.0371
	449	85.5524	94.9083
	450	86.0551	93.8043
	451	85.0909	93.0499
	452	85.9562	94.0259
	453	84.9631	92.7942
	454	85.2145	93.7105
	455	84.0897	93.0286
	456	85.0579	92.5384
	457	84.7242	94.5204
	458	84.2833	93.4931
	459	84.5305	92.9732
	460	85.2681	92.9604
	461	84.0032	94.7506
	462	84.6418	93.6295
	463	83.7272	92.0995
	464	83.7601	93.2459
	465	83.3399	93.5571
	466	84.5099	93.1181
	467	84.4811	92.6748
	468	84.2874	92.8197
	469	84.0403	93.4633
	470	83.9331	92.4149
	471	83.8343	93.0286
	472	84.6912	93.1948
	473	83.6077	92.7217
	474	83.8219	93.604
	475	83.6201	92.0057
	476	84.2792	92.2913
	477	84.1062	92.4021
	478	82.8786	92.8965
	479	84.1638	93.604
	480	83.2905	93.5954
	481	83.4017	93.084
	482	83.4058	93.7318
	483	83.9002	92.9092
	484	83.2946	92.4106
	485	82.7921	91.9929
	486	82.3761	93.6722
	487	83.307	92.4489
	488	82.9486	92.7004
	489	82.8497	93.5869
	490	82.4172	91.7202
	491	83.0598	94.0771
	492	81.8571	92.3936
	493	81.1405	92.5939
	494	83.1381	91.9716
	495	83.0804	92.9945
	496	82.8085	92.8155
	497	81.8571	94.1325
	498	82.4337	92.2273
	499	81.5358	91.9248
	500	81.5276	93.3227
	501	83.3564	93.9577
	502	83.0845	93.7958
	503	81.3217	90.9234
	504	81.4576	92.2273
	505	82.2854	91.8736
	506	81.9765	92.3168
	507	82.1248	92.7174
	508	82.3802	93.2289
	509	83.9249	92.9945
	510	81.89	93.0712
	511	82.9074	92.4831
	512	81.3917	92.9092
	513	82.0877	92.8837
	514	83.2699	93.4164
	515	82.2195	92.7217
	516	82.3431	92.9902
	517	81.9312	92.2572
	518	82.9115	94.2945
	519	82.0713	92.8155
	520	80.4157	93.3525
	521	81.4246	93.6466
	522	82.0754	92.9774
	523	82.2648	92.368
	524	80.5104	94.5758
	525	83.2781	92.9646
	526	81.8777	93.2886
	527	82.4172	93.361
	528	81.2393	92.7089
	529	80.1563	92.1208
	530	80.7493	93.7276
	531	81.5482	93.7702
	532	80.5969	92.7387
	533	80.9881	92.6024
	534	81.8612	93.1479
	535	81.96	94.2817
	536	81.2311	93.5656
	537	81.5358	93.2204
	538	80.9593	92.1634
	539	81.0458	92.4063
	540	82.7468	95.0107
	541	82.3513	93.5656
	542	80.4075	94.1751
	543	81.2187	93.4249
	544	81.3587	93.6466
	545	81.1858	93.8938
	546	80.2428	93.2246
	547	80.8728	93.9236
	548	81.0375	93.6253
	549	79.9092	93.2502
	550	81.5441	94.1368
	551	81.2187	92.1719
	552	80.5351	93.0712
	553	80.7781	92.9817
	554	80.3457	92.4106
	555	79.3904	93.4718
	556	81.1569	93.1181
	557	79.2381	93.0456
	558	80.5022	92.7174
	559	80.5887	93.719
	560	80.6586	93.2886
	561	80.8728	93.1266
	562	79.5345	93.3653
	563	80.4898	92.3041
	564	80.2469	93.9748
	565	79.6251	93.3056
	566	80.0739	92.5598
	567	79.9957	93.4931
	568	80.148	93.2076
	569	81.0334	93.5954
	570	80.7081	93.5528
	571	80.2098	92.8325
	572	80.6545	95.292
	573	79.7651	92.5768
	574	79.3822	94.0814
	575	80.8728	93.4804
	576	80.391	93.3482
	577	79.6333	92.2316
	578	80.7081	94.2476
	579	79.6951	93.3866
	580	80.1274	94.1325
	581	79.6663	92.564
	582	80.3333	94.5631
	583	80.2345	93.4292
	584	80.181	93.5912
	585	79.4604	93.0328
	586	79.4069	91.9376
	587	80.251	93.5059
	588	79.9133	92.743
	589	80.0822	92.5555
	590	79.6045	92.7899
	591	78.8511	92.8751
	592	81.0334	93.5315
	593	78.6864	93.2843
	594	79.2545	93.4164
	595	80.0945	92.6748
	596	78.884	92.2657
	597	79.3616	93.7318
	598	78.6205	92.7515
	599	78.9499	92.4617
	600	79.7857	94.8657
	601	79.4892	93.0456
	602	79.7775	90.8637
	603	79.5386	93.5827
	604	78.847	92.9007
	605	79.8351	93.1948
	606	78.4435	94.4138
	607	78.5876	93.4718
	608	80.9016	93.6466
	609	79.9833	94.286
	610	79.234	92.7515
	611	79.4975	93.4718
	612	78.5835	92.5598
	613	79.2051	92.9604
	614	79.6416	91.9503
	615	78.7399	92.841
	616	79.5963	93.3823
	617	78.5958	92.5853
	618	78.1882	93.5741
	619	79.691	93.4079
	620	77.8589	93.5358
	621	79.4563	93.0627
	622	78.6164	93.4761
	623	78.5958	92.1123
	624	78.3035	93.4761
	625	78.3406	92.5001
	626	79.0405	93.5741
	627	77.9042	92.6961
	628	78.39	92.8666
	629	78.9005	94.1922
	630	78.6493	93.5656
	631	77.472	93.5315
	632	78.9416	94.2178
	633	78.4229	91.6137
	634	78.8963	93.2459
	635	79.7239	92.726
	636	78.3323	92.4617
	637	79.5263	92.9987
	638	78.2994	90.7402
	639	77.8054	92.1634
	640	78.213	93.8341
	641	77.2538	92.5086
	642	78.6658	93.2289
	643	79.6045	92.7558
	644	77.7437	92.7728
	645	78.6493	93.1095
	646	78.4641	92.0228
	647	78.0153	92.726
	648	77.579	92.2231
	649	78.9663	93.2886
	650	78.8099	93.0286
	651	79.3822	91.4731
	652	77.6325	92.1379
	653	77.9289	94.0941
	654	78.1965	92.6834
	655	78.1759	91.716
	656	77.7848	94.5204
	657	77.2374	93.6807
	658	78.4394	91.7969
	659	77.6984	93.3099
	660	78.6864	94.0686
	661	77.9907	93.1266
	662	78.3282	93.28
	663	78.2829	93.5784
	664	78.4723	92.743
	665	78.4229	92.6919
	666	77.9371	91.2941
	667	77.7478	93.3525
	668	77.5131	92.9774
	669	78.9128	92.986
	670	78.2788	92.385
	671	78.5176	94.4863
	672	77.048	92.807
	673	78.1018	92.6279
	674	78.11	93.8725
	675	77.9166	92.6961
	676	77.5955	92.9178
	677	77.9824	91.8608
	678	78.3982	93.1564
	679	78.0359	93.2886
	680	76.3812	92.8325
	681	79.2504	92.0739
	682	78.1471	93.1394
	683	79.0075	92.547
	684	77.6737	93.4889
	685	77.7601	92.5981
	686	77.8672	93.0968
	687	77.863	93.2928
	688	78.2294	92.5726
	689	78.143	92.9391
	690	77.966	93.2417
	691	77.2909	93.719
	692	77.9577	93.5145
	693	77.8507	93.9066
	694	78.4888	93.4718
	695	78.4311	92.4447
	696	78.5794	94.1538
	697	77.8548	92.1464
	698	78.4558	94.448
	699	78.3653	92.0867
	700	77.365	94.3073
	701	77.9577	91.8949
	702	78.3406	92.6834
	703	77.9824	92.5512
	704	77.0151	92.824
	705	78.6287	92.4447
	706	77.719	92.5555
	707	77.7148	93.0158
	708	78.3817	93.2331
	709	77.4102	93.3397
	710	79.3534	92.6024
	711	76.9945	94.205
	712	77.5378	91.9929
	713	78.1183	94.0004
	714	77.9536	93.2672
	715	78.0606	92.3594
	716	77.9207	93.8512
	717	77.6325	92.8581
	718	77.8754	94.2178
	719	77.1591	93.003
	720	77.6819	93.7318
	721	78.1059	92.6407
	722	77.2662	94.0899
	723	77.4061	93.3781
	724	77.2209	92.1549
	725	77.5543	93.5571
	726	77.6202	92.645
	727	77.9248	93.8384
	728	77.0315	93.9577
	729	77.1221	92.01
	730	77.1139	93.8427
	731	76.3853	93.783
	732	78.8222	92.8751
	733	77.1839	91.652
	734	77.6737	93.8256
	735	78.7193	94.0174
	736	77.365	93.1053
	737	76.4512	92.6024
	738	77.2662	93.7489
	739	77.0192	93.3823
	740	78.6617	92.3552
	741	78.5958	94.6909
	742	77.8054	92.2827
	743	77.3814	92.5001
	744	77.7889	92.6237
	745	77.6119	91.8396
	746	77.0604	93.1522
	747	76.3154	92.1634
	748	77.7889	92.2444
	749	77.0727	93.8725
	750	77.9618	93.5954
	751	76.8299	93.101
	752	76.9204	93.5358
	753	77.2744	92.7771
	754	78.2582	92.5384
	755	77.5955	93.2758
	756	77.0768	93.7361
	757	77.2826	93.4292
	758	77.8383	92.4788
	759	76.5994	93.8853
	760	76.2701	93.344
	761	77.509	92.6535
	762	77.8548	93.2928
	763	77.7066	92.7814
	764	76.9328	94.2647
	765	76.8422	92.0824
	766	77.3197	92.0952
	767	76.8546	92.7302
	768	76.8257	92.905
	769	77.3279	92.807
	770	77.1139	92.8368
	771	76.6117	93.2886
	772	77.4843	93.2374
	773	78.003	93.0499
	774	76.8504	91.6478
	775	76.5623	93.2161
	776	77.3032	94.7421
	777	76.9986	92.9348
	778	77.5461	92.9987
	779	77.0233	92.7686
	780	77.1756	93.0072
	781	77.2785	92.3552
	782	77.5625	92.3765
	783	76.9657	93.9194
	784	76.8504	93.4036
	785	77.8877	93.7745
	786	77.1303	93.4931
	787	76.5006	93.8427
	788	78.1389	93.6722
	789	77.0686	93.621
	790	77.4432	93.2971
	791	77.3814	92.807
	792	77.4185	93.6295
	793	77.7437	92.8368
	794	76.8546	92.0611
	795	77.6613	93.3653
	796	78.1636	93.9705
	797	77.7025	94.644
	798	77.3897	92.0526
	799	77.2497	94.0814
	800	77.3197	92.3424
	801	76.8875	93.263
	802	77.7725	94.8998
	803	76.6117	93.7617
	804	77.7972	93.4633
	805	76.7805	93.3482
	806	78.0936	93.0456
	807	76.7722	92.5939
	808	76.5253	92.8283
	809	77.5749	92.8283
	810	76.5788	93.0755
	811	77.3197	92.9007
	812	76.2125	92.4404
	813	77.5955	93.459
	814	77.2456	93.2545
	815	77.3691	93.3781
	816	77.2497	94.1155
	817	76.9204	93.5145
	818	76.2413	92.1379
	819	77.2332	92.7387
	820	77.402	93.5358
	821	77.3114	92.8751
	822	76.1796	93.5827
	823	76.6035	93.2715
	824	76.3565	93.8427
	825	78.25	92.2529
	826	77.0274	93.0328
	827	76.5664	93.7745
	828	77.1468	93.2204
	829	76.5294	92.8624
	830	76.4389	92.4447
	831	76.7228	92.547
	832	76.8422	93.0115
	833	77.2127	93.9066
	834	77.9454	93.3909
	835	76.9945	92.8794
	836	76.9204	93.523
	837	77.7972	93.344
	838	77.0233	93.1394
	839	77.3691	93.8895
	840	76.9369	94.4778
	841	77.3526	94.0132
	842	77.1386	92.3509
	843	76.2001	93.6977
	844	76.0726	92.7345
	845	78.39	92.6535
	846	76.8834	93.3994
	847	77.2003	93.165
	848	77.2662	94.205
	849	76.7599	93.3227
	850	76.5706	92.3893
	851	76.5171	92.1677
	852	76.8093	92.9305
	853	76.5129	93.4676
	854	77.1839	92.841
	855	76.5417	92.905
	856	76.5253	93.8469
	857	76.5129	93.621
	858	76.9081	93.0158
	859	76.8422	92.0398
	860	77.7766	94.4138
	861	76.3648	93.1863
	862	77.3238	93.3738
	863	75.7474	93.1309
	864	77.3403	93.344
	865	77.118	92.4021
	866	75.4552	93.8469
	867	75.982	94.1922
	868	76.6776	93.2118
	869	76.7846	93.6636
	870	76.4059	93.5272
	871	78.1059	93.6977
	872	77.1015	93.7063
	873	75.9285	93.263
	874	76.6899	92.5683
	875	76.2372	93.2417
	876	76.3071	92.8027
	877	76.2125	93.2715
	878	77.0315	92.922
	879	76.4718	93.7659
	880	77.0315	93.7915
	881	76.0396	93.702
	882	76.2001	92.9391
	883	75.9614	93.0072
	884	75.3153	93.2417
	885	76.7763	93.5315
	886	76.6611	93.6338
	887	76.9657	92.9774
	888	75.9203	93.3909
	889	76.6735	93.7361
	890	76.2413	94.4224
	891	76.0643	93.5145
	892	74.5705	93.4804
	893	75.7433	91.7756
	894	76.0931	93.8299
	895	75.8215	92.7984
	896	75.7063	93.4164
	897	76.5582	94.3499
	898	75.1548	93.7148
	899	76.4965	94.4948
	900	75.2783	92.9391
	901	75.3318	93.8256
	902	75.7063	93.7361
	903	74.9573	93.4889
	904	76.5952	92.7643
	905	76.8834	92.5129
	906	77.0192	94.2178
	907	76.55	93.2758
	908	77.4596	93.8853
	909	75.7392	93.3823
	910	77.3238	93.4335
	911	75.6281	93.783
	912	76.5788	93.945
	913	76.2578	92.9007
	914	77.3567	91.716
	915	75.5129	92.4234
	916	77.0151	93.3227
	917	76.4965	93.3184
	918	76.7105	92.2188
	919	76.4677	94.3243
	920	76.196	93.084
	921	76.0314	93.8384
	922	76.3442	92.9987
	923	76.5294	92.2401
	924	76.3771	93.719
	925	77.085	93.4846
	926	75.8462	94.7677
	927	75.7104	92.9689
	928	76.8792	91.6009
	929	76.052	93.945
	930	76.5294	91.7927
	931	77.2415	92.7387
	932	76.6776	94.3798
	933	77.0439	93.4249
	934	75.3236	92.905
	935	77.3032	94.4437
	936	76.8628	92.4745
	937	77.1839	93.5486
	938	76.6117	93.9236
	939	77.1633	93.3866
	940	76.2207	93.3781
	941	75.8174	93.5827
	942	74.9532	93.1223
	943	76.443	92.8666
	944	77.4102	92.5171
	945	77.155	92.4276
	946	76.9657	93.1095
	947	76.5047	93.4974
	948	76.0149	94.2092
	949	75.9203	92.922
	950	76.0355	94.2178
	951	77.1015	93.0413
	952	77.2991	93.2587
	953	77.1303	92.8197
	954	76.2578	92.3509
	955	75.838	93.9833
	956	76.3318	93.8981
	957	76.8628	92.726
	958	76.0396	93.7148
	959	75.9573	93.0968
	960	76.6282	93.5741
	961	75.875	93.9961
	962	76.5541	92.9945
	963	75.982	94.0132
	964	76.7352	93.9492
	965	76.3936	93.2331
	966	76.6323	94.3627
	967	76.6611	93.1309
	968	76.1919	93.6125
	969	75.8462	93.7489
	970	76.8422	92.7942
	971	77.2703	93.1053
	972	75.9655	93.3823
	973	76.8751	94.0259
	974	76.6529	93.702
	975	76.6282	93.9407
	976	76.7681	93.4122
	977	76.6981	94.2135
	978	76.9245	93.9748
	979	77.4884	94.3115
	980	76.8175	94.222
	981	76.3524	93.8938
	982	76.8134	93.6807
	983	75.8462	92.7686
	984	77.0974	93.6594
	985	75.5005	93.4505
	986	76.9122	92.4447
	987	76.41	93.621
	988	75.8956	95.5137
	989	75.8585	92.3722
	990	75.6528	93.2758
	991	75.8462	92.6791
	992	76.6282	93.165
	993	77.3073	93.7659
	994	76.8875
	995	76.4059
	996	76.4759
	997	75.7145
	998	75.7639
	999	77.2867
	1000	76.8257
	1001	76.8052
	1002	76.9039
	1003	76.0314
	1004	76.7105
	1005	76.1919
	1006	76.3607
	1007	76.3812
	1008	76.5294
	1009	76.4759
	1010	76.5706
	1011	76.6364
	1012	76.3895
	1013	75.9409
	1014	76.9574
	1015	76.8751
	1016	76.8011
	1017	76.6611
	1018	76.7599
	1019	76.5253
	1020	78.1924
	1021	77.1962
	1022	76.55
	1023	78.3859
	1024	75.5046
	1025	76.4718
	1026	77.1797
	1027	76.6529
	1028	76.5706
	1029	76.3853
	1030	75.624
	1031	77.1015
	1032	76.4224
	1033	77.4143
	1034	76.8011
	1035	76.7722
	1036	74.9738
	1037	77.0439
	1038	76.7187
	1039	76.3318
	1040	76.4512
	1041	76.6405
	1042	76.0808
	1043	75.5211
	1044	76.55
	1045	76.0438
	1046	75.875
	1047	75.805
	1048	76.4142
	1049	76.3565
	1050	77.1139
	1051	74.8874
	1052	77.3156
	1053	76.3113
	1054	75.6528
	1055	76.6611
	1056	76.5253
	1057	76.62
	1058	76.4759
	1059	76.3812
	1060	75.8997
	1061	77.011
	1062	77.1591
	1063	76.3483
	1064	75.4717
	1065	76.0931
	1066	75.982
	1067	75.484
	1068	76.6817
	1069	76.7393
	1070	76.6241
	1071	76.3401
	1072	77.5008
	1073	77.1262
	1074	76.6446
	1075	76.5911
	1076	76.5829
	1077	75.7186
	1078	76.7064
	1079	75.7803
	1080	76.4924
	1081	76.9163
	1082	76.4594
	1083	76.9492
	1084	76.5623
	1085	76.303
	1086	76.0355
	1087	76.0602
	1088	76.8422
	1089	77.1797
	1090	77.2703
	1091	76.4347
	1092	75.7762
	1093	75.9326
	1094	75.5417
	1095	75.3236
	1096	75.4059
	1097	74.9902
	1098	77.3197
	1099	76.159
	1100	76.6241
	1101	76.0355
	1102	75.5663
	1103	75.7845
	1104	76.55
	1105	75.9573
	1106	74.8215
	1107	76.5253
	1108	75.4882
	1109	76.7393
	1110	76.8175
	1111	75.8874
	1112	77.3773
	1113	76.657
	1114	75.5499
	1115	75.624
	1116	76.1713
	1117	76.2331
	1118	77.0315
	1119	75.2207
	1120	75.9203
	1121	76.7311
	1122	75.9079
	1123	76.5911
	1124	76.4347
	1125	76.7187
	1126	75.4717
	1127	76.7228
	1128	75.5375
	1129	75.7721
	1130	75.9985
	1131	76.3689
	1132	76.1137
	1133	76.2989
	1134	75.9697
	1135	75.7968
	1136	76.694
	1137	75.7474
	1138	75.9697
	1139	76.1137
	1140	76.3812
	1141	77.2374
	1142	76.6488
	1143	76.0561
	1144	76.0561
	1145	75.6528
	1146	75.8297
	1147	76.62
	1148	77.2209
	1149	76.0273
	1150	76.3113
	1151	76.3565
	1152	75.5087
	1153	77.933
	1154	76.5253
	1155	76.0108
	1156	76.8834
	1157	75.5334
	1158	75.9944
	1159	75.591
	1160	76.0602
	1161	77.5831
	1162	75.7639
	1163	76.6735
	1164	76.8463
	1165	76.6282
	1166	76.089
	1167	76.5994
	1168	76.0684
	1169	75.2536
	1170	76.5994
	1171	76.8587
	1172	76.1672
	1173	76.8463
	1174	76.5294
	1175	76.7228
	1176	76.3277
	1177	76.3648
	1178	76.0808
	1179	77.5461
	1180	76.6405
	1181	76.1261
	1182	75.196
	1183	75.3277
	1184	76.159
	1185	76.3895
	1186	76.3689
	1187	75.8092
	1188	75.8874
	1189	75.8668
	1190	75.1343
	1191	77.0069
	1192	76.1466
	1193	75.3195
	1194	76.6158
	1195	76.2166
	1196	76.4142
	1197	76.3524
	1198	76.3442
	1199	75.3976
	1200	76.5747
	1201	75.4552
	1202	75.6034
	1203	76.0108
	1204	76.1219
	1205	76.7722
	1206	76.0684
	1207	76.0849
	1208	75.6281
	1209	76.0108
	1210	76.4841
	1211	75.945
	1212	76.0026
	1213	76.9122
	1214	77.3444
	1215	77.5502
	1216	76.4389
	1217	75.4223
	1218	76.5459
	1219	75.8668
	1220	75.8297
	1221	75.8256
	1222	76.1672
	1223	76.0232
	1224	75.9738
	1225	76.0849
	1226	76.1508
	1227	75.5705
	1228	75.4347
	1229	76.6446
	1230	76.1631
	1231	76.1014
	1232	76.3895
	1233	74.6034
	1234	75.8338
	1235	77.7807
	1236	76.5253
	1237	75.6157
	1238	76.159
	1239	75.5828
	1240	75.4429
	1241	75.7598
	1242	76.5994
	1243	76.0396
	1244	76.5335
	1245	75.8709
	1246	75.7927
	1247	76.1219
	1248	75.6857
	1249	75.7598
	1250	76.2248
	1251	75.9368
	1252	76.3483
	1253	76.6364
	1254	75.7845
	1255	77.1098
	1256	75.4059
	1257	76.3812
	1258	76.0438
	1259	76.5623
	1260	74.1837
	1261	76.8792
	1262	76.2372
	1263	75.661
	1264	75.9861
	1265	76.3812
	1266	75.3236
	1267	76.0355
	1268	76.0808
	1269	75.9861
	1270	75.6363
	1271	75.3729
	1272	74.9655
	1273	76.196
	1274	76.3812
	1275	75.0026
	1276	76.5541
	1277	76.2331
	1278	76.0026
	1279	75.4635
	1280	75.7474
	1281	75.8627
	1282	76.5253
	1283	75.0561
	1284	76.2907
	1285	75.4018
	1286	75.7845
	1287	74.159
	1288	75.2865
	1289	74.8215
	1290	76.1343
	1291	75.8215
	1292	76.3895
	1293	75.6569
	1294	75.8256
	1295	75.9285
	1296	75.8092
	1297	75.9697
	1298	76.3195
	1299	75.377
	1300	75.6692
	1301	74.8092
	1302	75.5417
	1303	75.8174
	1304	75.3318
	1305	76.8834
	1306	75.1672
	1307	76.2043
	1308	76.4512
	1309	77.1468
	1310	75.7268
	1311	75.6198
	1312	74.945
	1313	75.7186
	1314	76.1343
	1315	75.6363
	1316	76.0767
	1317	77.0686
	1318	75.4552
	1319	75.9697
	1320	75.768
	1321	76.2619
	1322	75.4635
	1323	75.5046
	1324	76.4882
	1325	75.7803
	1326	74.9203
	1327	76.0149
	1328	76.0849
	1329	75.4429
	1330	76.7393
	1331	75.5499
	1332	75.6116
	1333	75.7145
	1334	76.4224
	1335	75.9944
	1336	75.0314
	1337	76.4142
	1338	76.3648
	1339	75.3729
	1340	76.1796
	1341	77.118
	1342	75.768
	1343	75.8956
	1344	75.5046
	1345	75.5252
	1346	75.1754
	1347	75.768
	1348	75.6445
	1349	74.838
	1350	76.2289
	1351	74.8709
	1352	76.7846
	1353	75.9697
	1354	75.6939
	1355	75.3976
	1356	75.698
	1357	75.5869
	1358	75.5334
	1359	74.6446
	1360	75.4923
	1361	74.6034
	1362	74.7721
	1363	76.8134
	1364	76.1384
	1365	76.3236
	1366	74.7475
	1367	75.6528
	1368	75.9697
	1369	75.6322
	1370	76.7434
	1371	76.2372
	1372	76.1549
	1373	76.3565
	1374	75.5417
	1375	75.838
	1376	76.0643
	1377	76.0561
	1378	76.5047
	1379	75.2495
	1380	75.6075
	1381	76.1796
	1382	75.4964
	1383	76.3936
	1384	75.5087
	1385	75.3976
	1386	75.2289
	1387	74.9779
	1388	74.9409
	1389	76.9945
	1390	75.7392
	1391	76.2289
	1392	75.3812
	1393	75.2413
	1394	74.8709
	1395	75.591
	1396	76.1466
	1397	75.5828
	1398	75.3524
	1399	76.0396
	1400	74.8133
	1401	75.9861
	1402	76.1096
	1403	76.6529
	1404	75.945
	1405	73.9451
	1406	74.8215
	1407	76.4142
	1408	75.377
	1409	76.3771
	1410	75.2042
	1411	75.34
	1412	75.1713
	1413	75.3524
	1414	75.0725
	1415	75.554
	1416	76.5212
	1417	76.3565
	1418	73.8011
	1419	75.5293
	1420	75.1096
	1421	75.4882
	1422	76.3071
	1423	75.0355
	1424	76.0314
	1425	75.8421
	1426	75.6445
	1427	75.6404
	1428	72.1226
	1429	73.653
	1430	73.1181
	1431	74.0891
	1432	74.5335
	1433	75.1178
	1434	74.6981
	1435	74.192
	1436	75.4676
	1437	75.8338
	1438	75.5129
	1439	74.875
	1440	74.5047
	1441	74.768
	1442	75.2577
	1443	75.0396
	1444	75.805
	1445	75.7145
	1446	75.9614
	1447	75.0808
	1448	75.2083
	1449	75.8668
	1450	75.9079
	1451	74.7392
	1452	74.4347
	1453	75.5252
	1454	75.8956
	1455	75.089
	1456	74.7022
	1457	76.7599
	1458	75.0931
	1459	76.0726
	1460	75.6075
	1461	74.8874
	1462	75.41
	1463	75.6322
	1464	75.1219
	1465	75.7104
	1466	75.591
	1467	75.2989
	1468	75.089
	1469	76.1178
	1470	75.052
	1471	75.2536
	1472	75.4182
	1473	75.4059
	1474	75.7803
	1475	76.0355
	1476	74.6981
	1477	75.6692
	1478	75.4018
	1479	76.4018
	1480	75.1384
	1481	75.5252
	1482	76.0314
	1483	75.9244
	1484	75.8092
	1485	76.4882
	1486	75.6487
	1487	75.0149
	1488	75.2577
	1489	74.7186
	1490	75.3853
	1491	75.4018
	1492	76.48
	1493	75.4059
	1494	75.2824
	1495	75.1754
	1496	75.9326
	1497	75.8092
	1498	75.1878
	1499	75.2824
	1500	74.9409
	1501	75.9985
	1502	75.7474
	1503	76.1796
	1504	75.0026
	1505	74.7763
	1506	74.7886
	1507	75.1301
	1508	76.1549
	1509	74.9491
	1510	75.5211
	1511	75.1672
	1512	75.3441
	1513	75.1548
	1514	75.9903
	1515	75.1672
	1516	75.5828
	1517	75.912
	1518	76.41
	1519	76.2166
	1520	76.764
	1521	76.9039
	1522	74.8585
	1523	74.4594
	1524	75.5499
	1525	76.4512
	1526	75.8709
	1527	74.9902
	1528	75.6733
	1529	75.7022
	1530	74.4471
	1531	76.2824
	1532	76.978
	1533	75.838
	1534	75.4552
	1535	75.3935
	1536	74.6322
	1537	75.2577
	1538	75.6322
	1539	76.1466
	1540	75.661
	1541	74.9038
	1542	76.1919
	1543	76.2989
	1544	75.7927
	1545	75.5787
	1546	75.6322
	1547	75.0767
	1548	75.052
	1549	74.5541
	1550	75.5252
	1551	75.4305
	1552	75.6487
	1553	76.5417
	1554	75.6445
	1555	75.6857
	1556	75.9697
	1557	75.6157
	1558	75.34
	1559	74.9162
	1560	74.9614
	1561	76.0026
	1562	75.6939
	1563	76.6405
	1564	75.3441
	1565	74.8092
	1566	75.3565
	1567	76.0438
	1568	74.2825
	1569	75.9903
	1570	74.7145
	1571	75.7227
	1572	74.3607
	1573	74.5499
	1574	75.5499
	1575	75.0232
	1576	75.4018
	1577	74.7433
	1578	74.7269
	1579	75.4223
	1580	75.5334
	1581	75.3565
	1582	75.1466
	1583	75.9326
	1584	75.7022
	1585	76.48
	1586	75.4018
	1587	73.9163
	1588
	1589
	1590
	1591
	1592
	1593
	1594
	1595
	1596
	1597
	1598
	1599
	1600
	1601
	1602
	1603
	1604
	1605
	1606
	1607
	1608
	1609
	1610
	1611
	1612
	1613
	1614
	1615
	1616
	1617
	1618
	1619
	1620
	1621
	1622
	1623
	1624
	1625
	1626
	1627
	1628
	1629
	1630
	1631
	1632
	1633
	1634
	1635
	1636
	1637
	1638
	1639
	1640
	1641
	1642
	1643
	1644
	1645	70.2306	90.2289
	1646	69.4123	91.0683
	1647	70.2265	89.9179
	1648	70.4856	90.5655
	1649	70.0949	90.5868
	1650	70.4609	90.9788
	1651	71.0696	90.7828
	1652	70.6254	91.3026
	1653	69.8523	90.5101
	1654	70.5966	91.0171
	1655	71.23	89.641
	1656	70.8845	90.5655
	1657	70.428	89.8284
	1658	70.0414	90.8808
	1659	70.1977	90.0798
	1660	70.8722	91.3324
	1661	71.0161	89.8582
	1662	71.5673	89.8582
	1663	70.5103	90.6677
	1664	69.807	90.1224
	1665	69.3054	90.1181
	1666	70.5144	89.9136
	1667	70.3787	90.0798
	1668	70.3622	91.4134
	1669	70.2224	91.1791
	1670	70.2183	88.9167
	1671	70.3622	90.8254
	1672	70.72	90.3738
	1673	70.7488	89.6495
	1674	70.4979	90.0926
	1675	71.119	90.5996
	1676	69.8934	90.3354
	1677	69.8523	89.773
	1678	70.6789	90.1309
	1679	71.1848	90.7402
	1680	70.2059	89.117
	1681	70.9956	90.5101
	1682	69.9386	90.459
	1683	69.5274	91.3879
	1684	69.9345	90.6337
	1685	69.7536	89.9733
	1686	70.3581	89.8923
	1687	69.8194	90.7657
	1688	69.4287	90.0968
	1689	70.4979	91.1535
	1690	70.136	89.2959
	1691	69.9715	90.3141
	1692	70.0085	90.7146
	1693	70.2018	90.672
	1694	68.8078	90.8254
	1695	69.8153	91.0342
	1696	69.9674	89.658
	1697	69.0381	89.2916
	1698	69.1409	89.8753
	1699	69.3588	89.3001
	1700	70.1484	90.0627
	1701	69.0669	90.0457
	1702	70.4239	90.1522
	1703	70.354	90.5783
	1704	69.8029	90.8936
	1705	70.0332	90.0286
	1706	69.3423	91.0512
	1707	69.5109	89.7176
	1708	70.1401	90.9873
	1709	69.4698	89.5089
	1710	69.4123	90.8126
	1711	69.7207	90.0414
	1712	68.9641	90.2885
	1713	69.9715	89.6708
	1714	68.8983	90.966
	1715	69.5192	91.0001
	1716	69.4123	89.2362
	1717	69.7659	90.5442
	1718	69.182	90.3525
	1719	69.7988	90.1266
	1720	69.8153	90.378
	1721	69.0956	90.2459
	1722	69.1203	90.5825
	1723	69.1121	90.1479
	1724	68.2527	90.8723
	1725	69.9468	90.7018
	1726	68.7256	90.5271
	1727	68.4912	89.7645
	1728	68.853	90.3993
	1729	68.5529	90.1181
	1730	69.0792	91.1705
	1731	68.5323	91.6222
	1732	69.0216	89.952
	1733	68.8695	90.9021
	1734	69.988	90.2672
	1735	67.9485	89.6111
	1736	67.9033	90.4377
	1737	69.5315	89.8071
	1738	69.1121	90.361
	1739	69.2807	89.9818
	1740	68.8448	89.8071
	1741	68.8941	88.8784
	1742	69.4328	90.1053
	1743	69.0669	89.2788
	1744	68.6516	90.2246
	1745	68.816	90.6294
	1746	69.182	90.1309
	1747	69.1532	89.2362
	1748	68.4624	90.4377
	1749	68.8243	90.5996
	1750	67.6073	90.2672
	1751	68.0143	89.7688
	1752	67.3483	89.0275
	1753	68.8777	89.4833
	1754	68.1541	90.6592
	1755	69.0134	89.9605
	1756	67.7594	89.1723
	1757	68.0102	90.9276
	1758	67.9197	89.5472
	1759	69.7166	90.9319
	1760	68.1582	90.1309
	1761	68.816	89.7602
	1762	68.2774	90.1607
	1763	68.3843	91.6094
	1764	67.9526	89.4493
	1765	68.8284	90.7189
	1766	68.8818	90.1266
	1767	67.6319	89.0062
	1768	68.5036	89.2661
	1769	68.2363	89.2277
	1770	68.0842	89.5643
	1771	68.3925	90.2374
	1772	67.7429	90.1437
	1773	68.0801	89.6537
	1774	68.446	90.1692
	1775	67.7142	88.5419
	1776	68.0184	89.8327
	1777	68.4953	89.7475
	1778	67.1797	89.7219
	1779	66.5179	90.0542
	1780	66.8961	90.1266
	1781	68.779	90.7103
	1782	67.3976	90.574
	1783	67.8457	89.0744
	1784	67.9321	89.8369
	1785	67.9238	90.2672
	1786	67.6031	89.7219
	1787	67.6196	90.3823
	1788	68.4254	89.7091
	1789	67.7142	89.6026
	1790	67.9279	89.9264
	1791	68.9641	90.7231
	1792	67.8786	90.4291
	1793	67.7388	89.33
	1794	68.261	89.2192
	1795	66.5097	89.1766
	1796	68.7873	89.8284
	1797	67.2825	90.4291
	1798	67.0687	89.3172
	1799	68.1376	90.2331
	1800	66.6248	91.1151
	1801	67.3071	90.77
	1802	66.9331	89.658
	1803	66.2507	91.5796
	1804	67.6237	90.0201
	1805	67.747	90.0116
	1806	66.9701	89.5515
	1807	67.4634	90.1735
	1808	67.0975	88.61
	1809	67.4017	89.2788
	1810	67.8005	89.6026
	1811	66.111	88.0052
	1812	67.5579	89.9094
	1813	67.969	88.5334
	1814	67.0769	89.0232
	1815	66.9043	91.0896
	1816	67.9814	90.4249
	1817	67.747	90.0414
	1818	67.1263	90.459
	1819	66.6946	90.3951
	1820	66.966	90.1139
	1821	66.5837	89.3939
	1822	67.1797	89.8369
	1823	66.9207	90.3056
	1824	67.2003	90.2545
	1825	66.3124	89.9477
	1826	67.1715	90.5996
	1827	66.8015	90.9064
	1828	67.5538	90.1139
	1829	66.5384	88.904
	1830	66.5549	90.2246
	1831	67.2948	89.8838
	1832	67.0112	89.1553
	1833	66.1479	88.7591
	1834	68.1376	89.5643
	1835	67.488	89.9946
	1836	66.2959	89.9733
	1837	66.4603	90.0201
	1838	67.3277	90.3354
	1839	67.2661	90.1863
	1840	66.966	89.3257
	1841	67.5004	89.9733
	1842	67.377	90.787
	1843	66.7769	90.5314
	1844	66.8796	91.1109
	1845	66.4316	91.3069
	1846	67.3441	90.1565
	1847	66.3905	90.2715
	1848	67.2661	90.7189
	1849	66.0699	89.2746
	1850	67.2702	89.5345
	1851	66.6165	89.6069
	1852	65.9753	90.4334
	1853	66.5795	89.7134
	1854	66.4028	90.0073
	1855	66.7234	90.8041
	1856	66.3822	89.6878
	1857	66.6864	90.4888
	1858	65.6958	89.3087
	1859	66.5672	89.6282
	1860	67.1962	89.7389
	1861	65.7082	90.7103
	1862	66.3863	88.9338
	1863	66.6248	89.2788
	1864	66.707	90.557
	1865	66.3083	89.4663
	1866	66.2959	90.165
	1867	65.9301	89.1979
	1868	66.4562	89.7645
	1869	66.855	89.7815
	1870	66.3	90.9191
	1871	65.4739	89.9306
	1872	65.4944	89.8114
	1873	65.6794	89.1127
	1874	64.9725	90.0755
	1875	67.8745	89.5728
	1876	67.0194	89.0658
	1877	66.5837	91.2217
	1878	68.0143	89.2661
	1879	65.9424	89.7688
	1880	65.2643	89.3896
	1881	66.3083	90.2033
	1882	66.6494	90.5314
	1883	66.9618	90.4675
	1884	66.0699	89.8028
	1885	66.1521	89.7432
	1886	65.9876	89.7262
	1887	66.2343	89.2448
	1888	65.9178	89.4748
	1889	66.6248	89.4109
	1890	65.6835	90.3865
	1891	66.0082	89.9094
	1892	65.6218	90.2928
	1893	64.3848	90.459
	1894	64.9807	89.364
	1895	64.8779	89.3768
	1896	65.1697	90.3993
	1897	65.367	90.1863
	1898	64.3601	90.1309
	1899	65.6136	89.2874
	1900	65.1944	89.7517
	1901	65.9794	89.1723
	1902	66.596	90.2204
	1903	66.0411	90.1096
	1904	64.7588	89.8028
	1905	65.5314	90.378
	1906	65.9465	90.2971
	1907	65.3506	90.5314
	1908	66.4233	91.2898
	1909	65.5109	90.4291
	1910	65.5931	90.0713
	1911	66.2795	88.2608
	1912	65.5273	89.1766
	1913	65.7493	90.2843
	1914	65.6424	90.5783
	1915	65.7904	89.0062
	1916	65.478	89.2746
	1917	65.2149	89.7134
	1918	65.4369	91.6222
	1919	66.0781	90.6251
	1920	65.4122	89.2448
	1921	65.178	90.7956
	1922	65.4204	89.5728
	1923	64.767	90.1309
	1924	64.2615	89.5685
	1925	65.5109	90.4206
	1926	65.256	89.1297
	1927	65.1451	90.8808
	1928	65.7246	89.1681
	1929	64.5451	90.067
	1930	65.1451	90.5058
	1931	64.1095	89.6963
	1932	65.0958	90.9617
	1933	65.0136	90.1139
	1934	64.4341	89.5131
	1935	65.3588	89.952
	1936	66.3411	89.9264
	1937	65.3465	89.7901
	1938	64.6396	90.3184
	1939	64.6601	90.3354
	1940	63.867	90.28
	1941	64.5615	89.8625
	1942	64.9437	90.2033
	1943	64.8286	90.1607
	1944	63.9451	89.658
	1945	64.0191	89.8838
	1946	64.9889	89.6154
	1947	64.5615	89.7304
	1948	65.3012	89.3129
	1949	64.5985	89.0914
	1950	63.8424	89.1851
	1951	64.2286	89.1595
	1952	64.4341	91.635
	1953	65.1656	88.9721
	1954	64.2862	89.8369
	1955	64.1259	91.1364
	1956	64.167	89.8454
	1957	64.5451	89.7645
	1958	64.8163	90.3056
	1959	64.093	90.7487
	1960	64.73	91.2089
	1961	64.4506	90.0755
	1962	65.8479	89.5004
	1963	63.6205	89.4109
	1964	64.3396	90.2928
	1965	64.6889	88.6654
	1966	63.9081	89.3555
	1967	64.2574	88.7762
	1968	64.6519	91.7415
	1969	64.167	87.4344
	1970	64.582	89.9434
	1971	63.5753	91.5072
	1972	63.9533	89.4918
	1973	64.3478	90.0073
	1974	64.5697	89.773
	1975	64.393	89.3513
	1976	63.4767	90.1735
	1977	63.6574	90.4504
	1978	64.6807	90.1352
	1979	64.656	88.9466
	1980	63.5136	89.5813
	1981	63.8095	90.8808
	1982	63.5753	91.2131
	1983	63.8383	90.672
	1984	63.7807	90.0414
	1985	64.3149	90.8765
	1986	63.1972	89.3683
	1987	64.0149	88.6441
	1988	64.6437	89.6963
	1989	62.7289	88.921
	1990	62.581	89.1894
	1991	63.7889	90.1863
	1992	63.3657	90.2885
	1993	63.5506	89.1127
	1994	64.3684	90.3269
	1995	63.7191	89.7901
	1996	64.2862	91.4219
	1997	64.0067	89.0914
	1998	64.1218	89.249
	1999	64.2163	89.756
[truncated: 1,601 more rows]

## Sheet: Fig2B
	Time (s)	20S 0.2 uM	26S 0.2 uM	26S 0.4 uM	26S 0.8 uM	26S 2 uM
	1	50	50	50	50	50
	2	50.0185	49.8624	50.1309	49.9281	49.8899
	3	50.0846	50.2461	50.0592	50.0451	49.8892
	4	50.0353	50.1644	50.0457	50.1244	49.8892
	5	49.7722	50.226	49.8622	50.0361	49.9303
	6	50.0145	50.1552	50.0219	50.0777	49.9265
	7	50.0568	49.924	49.8794	50.1543	49.8123
	8	49.9824	50.5028	49.9517	49.9837	50.1946
	9	50.0904	50.3531	50.3039	50.007	49.9962
	10	50.0154	50.2947	50.1656	49.9833	50.0547
	11	50.193	50.0655	50.0943	49.9071	50.1519
	12	49.9621	49.9194	50.1232	50.2041	49.8428
	13	49.8088	50.0746	50.2615	50.1407	49.9095
	14	49.9952	50.0873	50.1331	49.9996	50.066
	15	50.0075	50.2767	49.8962	49.8947	49.8319
	16	49.7823	50.1524	50.1916	49.9759	49.8601
	17	49.9088	49.9409	49.9265	50.1434	49.9167
	18	50.2019	50.2088	49.5855	49.7743	50.0441
	19	49.9982	50.1218	49.8333	49.9168	49.8353
	20	49.7898	50.0275	49.8549	49.3746	49.8236
	21	49.9132	49.9138	49.7255	49.8963	49.7392
	22	50.0304	49.9894	49.8582	49.9681	50.0215
	23	50.1163	50.0201	50.0289	49.958	49.6566
	24	50.2997	50.0531	50.1298	49.953	49.8089
	25	50.1199	50.0081	50.0574	49.9304	49.9683
	26	50.0441	50.1531	49.9079	49.9798	50.101
	27	49.9771	50.1412	49.9507	49.8691	49.865
	28	50.0705	49.9887	49.8965	49.6239	49.7324
	29	49.8678	49.9296	49.9188	49.6387	49.8801
	30	49.911	49.9067	50.0033	49.9775	49.9495
	31	49.9229	50.0795	49.9415	49.8306	49.807
	32	50.0132	50.114	49.8505	49.8255	49.7441
	33	50.0789	50.0419	49.8147	49.8636	49.7328
	34	49.9004	50.413	49.7288	49.801	49.674
	35	50.0718	49.7723	49.727	49.4794	49.9367
	36	49.8123	50.1683	49.7803	49.784	49.7723
	37	49.9026	49.9644	49.8158	49.8345	49.6883
	38	49.3766	50.0457	49.8114	49.8267	49.839
	39	49.6673	50.0468	50.004	49.8182	49.6936
	40	49.5753	50.0102	49.8282	49.6783	49.709
	41	49.1807	50.0732	49.7891	49.9802	49.6551
	42	49.5828	49.925	49.705	50.1178	49.6288
	43	49.6471	50.0531	49.8337	49.8453	49.7305
	44	49.5977	50.2584	49.8223	49.9526	49.472
	45	49.7938	50.0049	49.9397	50.0501	49.7471
	46	49.8691	49.9078	49.9788	49.7595	49.5161
	47	49.6361	50.2661	49.8428	49.7731	49.5229
	48	49.818	49.9018	49.9404	49.8795	49.6446
	49	49.7863	49.8064	49.5636	49.6946	49.6205
	50	50.0595	49.9293	50.026	49.6585	49.5327
	51	50.0128	49.88	49.6418	49.7886	49.6427
	52	49.9396	50.0595	49.7726	49.8492	49.6996
	53	50.0912	49.9588	49.7058	49.5268	49.3654
	54	50.078	49.9947	49.9861	49.5719	49.4777
	55	50.1626	49.7502	49.5782	49.5361	49.6137
	56	49.6242	50.0468	49.7266	49.4064	49.4796
	57	49.8537	49.8656	49.5972	49.8131	49.6423
	58	49.7118	49.9965	49.7712	49.829	49.3447
	59	50.0079	49.9328	49.6842	49.7245	49.5074
	60	49.8731	49.6925	49.7679	49.6686	49.3443
	61	49.6546	50.0848	49.8439	49.8197	49.5703
	62	49.9564	49.7917	49.8615	49.6154	49.4061
	63	49.9154	49.5662	49.6345	49.7517	49.3289
	64	50.2292	49.7575	49.6502	49.4934	49.5319
	65	49.8925	49.7628	49.7536	49.5233	49.275
	66	49.9075	49.8839	49.3036	49.6429	49.4641
	67	50.2288	49.7319	49.4971	49.7614	49.112
	68	50.1155	49.7298	49.4935	49.7206	49.3583
	69	49.8669	49.8543	49.5563	49.6954	49.3899
	70	50.0282	49.7783	49.8753	49.5991	49.179
	71	50.2107	49.9183	49.4862	49.573	49.4449
	72	49.9026	49.8437	49.9207	49.81	49.2148
	73	50.0555	49.7129	49.6937	49.5831	49.5153
	74	50.1009	49.7146	49.5578	49.4294	49.4415
	75	49.8572	49.7769	49.4646	49.5346	49.2351
	76	49.7832	49.7294	49.3039	49.4185	49.3063
	77	49.7233	49.8663	49.3284	49.573	49.3398
	78	49.9643	49.8205	49.6031	49.556	49.0796
	79	49.8048	49.5124	49.6254	49.7455	49.1112
	80	49.8757	49.9521	49.4946	49.3148	49.3477
	81	49.8312	49.7072	49.5055	49.6002	49.0344
	82	49.8154	49.7642	49.6557	49.7238	49.3157
	83	49.7559	49.7952	49.3762	49.4496	49.2498
	84	50.0754	49.6812	49.4719	49.5932	49.1003
	85	49.911	49.5852	49.3036	49.6367	49.2573
	86	49.9031	49.626	49.4876	49.573	49.2065
	87	49.9114	49.7649	49.4807	49.3777	49.2385
	88	49.714	49.9134	49.5399	49.5097	49.2577
	89	49.7303	49.7579	49.5954	49.3909	49.0243
	90	49.8951	49.428	49.4215	49.5664	49.077
	91	49.9061	49.7449	49.1871	49.4666	49.0928
	92	50.007	49.6028	49.3087	49.2667	49.3854
	93	49.9489	49.543	49.3689	49.453	49.1097
	94	49.892	49.602	49.282	49.3432	48.9983
	95	49.7127	49.4494	49.4613	49.4499	49.1613
	96	49.7964	49.8261	49.389	49.3637	48.7905
	97	49.8061	49.2898	49.3079	49.2908	48.9618
	98	49.7378	49.6777	49.5172	49.1005	49.0111
	99	50.0176	49.5588	49.2225	49.3727	49.019
	100	50.048	49.8047	49.4548	49.3766	48.9064
	101	50.0582	49.6837	49.416	49.5536	49.01
	102	49.603	49.6439	49.3967	49.3851	48.7913
	103	49.9934	49.7266	49.2353	49.3602	48.7868
	104	49.9524	49.7593	49.2247	49.4061	49.0838
	105	49.7519	49.6742	49.2824	49.3269	48.7296
	106	49.803	49.6826	49.4968	49.2477	48.8297
	107	49.7726	49.7252	49.3759	49.3234	48.9083
	108	50.0577	49.7122	49.5337	49.276	48.7495
	109	49.7986	49.5539	49.5793	49.4014	48.9656
	110	49.859	49.5535	49.2112	49.3567	48.6679
	111	49.9709	49.7273	48.9592	48.9923	48.9366
	112	49.6907	49.8923	49.3766	49.0039	48.7013
	113	50.0489	49.5141	49.5454	49.1832	48.9795
	114	49.6612	49.3854	49.4179	49.3579	48.9633
	115	49.4172	49.4375	49.2729	49.2418	48.9121
	116	49.7656	49.4716	49.0761	49.2744	48.7465
	117	49.7933	49.5117	49.206	49.1855	48.7615
	118	49.8118	49.7853	49.2334	49.4286	48.6904
	119	49.9639	49.6801	49.1195	49.2391	48.6479
	120	49.6704	49.8434	49.3777	49.4604	48.5753
	121	49.84	49.5605	49.1746	49.2329	48.783
	122	49.5784	49.7023	49.1568	49.184	48.9064
	123	49.7312	49.6334	49.1907	49.3847	48.6916
	124	49.7462	49.6189	49.1217	49.2302	48.9332
	125	49.5797	49.5328	49.1089	49.3987	48.5527
	126	49.7559	49.7882	49.4255	48.8223	48.7529
	127	49.7154	49.5394	49.2133	49.1207	48.6581
	128	49.8273	49.8131	48.8582	49.0396	48.6137
	129	49.8727	49.7449	49.1947	49.0916	48.678
	130	49.5572	49.5701	49.217	49.2597	48.6633
	131	49.9171	49.461	49.133	49.1359	48.4647
	132	49.7043	49.6492	48.995	49.1557	48.5715
	133	49.633	49.6383	49.3068	49.179	48.7186
	134	49.5594	49.6432	49.3006	49.0974	48.5682
	135	50.0181	49.7874	49.2071	49.3956	48.5272
	136	49.6867	49.6766	49.1739	49.2081	48.4643
	137	49.87	49.5405	49.3956	49.1661	48.4783
	138	49.5969	49.5468	49.1717	49.1533	48.6099
	139	49.9229	49.391	49.2385	49.2185	48.5922
	140	49.7911	49.5173	49.24	49.0431	48.7232
	141	49.766	49.7614	49.4997	48.9748	48.5919
	142	49.6907	49.5015	49.4478	49.2372	48.6502
	143	49.7863	49.7248	49.1045	49.1227	48.5147
	144	49.6246	49.6284	49.2009	49.059	48.4971
	145	49.8414	49.4044	49.2491	49.0291	48.4012
	146	49.6929	49.4034	49.0907	49.0229	48.6005
	147	50.0256	49.9085	49.2265	48.9088	48.5185
	148	49.8013	49.5528	49.0158	48.9934	48.4583
	149	49.6493	49.5388	49.0312	48.8417	48.5968
	150	49.6541	49.7741	49.194	48.7723	48.5208
	151	50.0987	49.5085	49.0644	49.1541	48.2195
	152	49.6554	49.8247	48.9556	48.922	48.3019
	153	49.7387	49.4768	49.3046	49.1293	48.4609
	154	49.8625	49.7438	49.1922	49.0625	48.8696
	155	49.6726	49.5852	49.0604	48.9651	48.2383
	156	49.7184	49.6995	49.3065	48.8122	48.4448
	157	49.485	49.2856	49.1286	48.6811	48.0876
	158	49.7066	49.7114	49.1619	48.8836	48.5256
	159	49.8048	49.4621	49.2477	49.1339	48.2789
	160	49.6951	49.6077	49.0987	48.6005	48.3342
	161	49.8493	49.5423	48.9311	48.905	48.6189
	162	49.9669	49.7966	48.9578	48.9507	48.2376
	163	49.8246	49.6372	49.083	48.7482	48.2176
	164	49.7722	49.6341	49.0209	48.9639	48.4331
	165	49.8021	49.8064	49.1243	48.8774	48.1157
	166	49.6801	49.4533	48.9333	49.0012	48.218
	167	49.607	49.6548	49.1834	48.8266	48.0729
	168	49.8211	49.4557	48.9392	48.8468	48.2218
	169	49.7977	49.7136	49.1056	48.9174	48.1514
	170	49.6581	49.5039	48.9264	49.0202	48.139
	171	49.8515	49.5011	48.9947	48.8681	48.4673
	172	49.9652	49.6794	49.0647	48.8262	48.3188
	173	49.9233	49.6527	49.0768	48.8716	48.015
	174	49.8903	49.4536	49.3627	49.0365	48.1484
	175	49.8013	49.4877	48.7888	48.8976	48.0748
	176	50.0533	49.4747	48.6907	48.8014	48.3594
	177	49.8925	49.7079	48.9954	48.8091	48.1545
	178	50.0172	49.607	49.1089	48.8429	48.124
	179	49.7572	49.5408	49.1064	48.6664	48.3451
	180	50.0436	49.5377	48.9027	48.5892	48.0624
	181	49.922	49.6091	49.0436	48.9244	48.1601
	182	49.6828	49.5271	48.8943	48.6412	47.9627
	183	49.7365	49.5658	49.033	48.8658	48.1597
	184	50.1287	49.6984	48.9191	48.77	48.1755
	185	49.6594	49.4139	48.8848	48.9962	47.9969
	186	50.0952	49.4227	48.8596	48.922	48.1507
	187	49.7955	49.3534	49.1644	48.7102	48.1402
	188	49.8295	49.6253	48.9578	48.7684	48.1499
	189	50.0714	49.5514	49.0611	48.8262	48.13
	190	49.9295	49.4378	48.7636	48.8825	48.1721
	191	49.8488	49.3538	48.8472	48.9484	48.0263
	192	49.9511	49.2929	48.8862	48.6129	48.0879
	193	49.7215	49.39	48.7914	48.8995	48.0469
	194	49.8872	49.4899	48.9067	48.9488	48.1154
	195	49.9784	49.4371	48.8549	48.7494	48.1154
	196	49.7171	49.3731	48.8585	48.7347	48.2447
	197	49.7938	49.6443	48.7377	48.7304	48.0439
	198	49.833	49.5584	48.6764	48.7315	48.1398
	199	49.9832	49.4505	48.9483	48.5935	47.77
	200	49.9489	49.442	48.9614	48.7397	47.9962
	201	49.751	49.492	48.7111	48.9422	47.7478
	202	49.8339	49.5373	48.7684	48.8177	47.7711
	203	49.8978	49.5127	48.8125	48.6757	47.8556
	204	49.6171	49.4185	48.6279	49.1607	47.8575
	205	49.9365	49.6063	48.9151	48.8499	48.0022
	206	50.0309	49.6492	48.8753	48.6148	47.9068
	207	49.8616	49.4505	48.706	48.5264	47.9917
	208	49.759	49.5472	48.7811	48.7005	48.0052
	209	49.6308	49.4797	48.6834	48.6272	47.977
	210	49.7251	49.4786	48.9596	48.8658	47.9259
	211	50.1441	49.8627	48.482	49.0439	47.924
	212	49.9189	49.4258	48.5648	48.7079	47.8154
	213	49.9811	49.8019	48.5994	48.7948	47.7981
	214	49.8841	49.7396	48.8403	48.6338	48.0315
	215	49.8563	49.7044	48.776	48.5958	47.8026
	216	50.0357	49.6633	48.791	48.6284	47.5355
	217	50.0247	49.4069	48.7304	48.7118	47.8338
	218	50.0507	49.8079	48.6345	48.7851	47.9748
	219	49.9163	49.5658	48.8096	48.5357	47.7996
	220	50.2155	49.6351	48.7315	48.9768	47.8981
	221	49.7158	49.5799	48.6666	48.7762	47.7733
	222	49.9176	49.5581	48.9016	48.6443	48.2266
	223	49.8625	49.5729	48.7114	48.3531	47.8928
	224	49.87	49.6267	48.366	48.6338	47.6666
	225	49.8647	49.448	48.756	48.5915	47.6475
[truncated: 775 more rows]
